# Supplementary material for: Spiritual leadership and service performance among Chinese flight attendants: The mediating effects of meaningful work and work engagement
Source: PLoS One. 2026 May 21;21(5):e0324405. doi: 10.1371/journal.pone.0324405 (PMC13193339; doi:10.1371/journal.pone.0324405)
Supplement: S1 File — Date are available from: https://osf.io/kygps/overview?view_only=b9079cb5039a495aacb7e5005f1444ec. (XLSX) [file pone.0324405.s001.xlsx]

## Sheet: Raw_data (N=320)
gender	age	job position	marital status	highest education level	years of service	total flight time	Province of employment	Q4	Q5	Q6	Q7	Q8	Q9	Q10	Q11	Q12	Q13	Q14	Q15	Q16	Q17	Q18	Q19	Q20	Q21	Q22	Q23	Q24	Q25	Q26	Q27	Q28	Q29	Q30	Q31	Q32	Q33	Q34	Q35	Q36	Q37	Q38	Q39	Q40	Q41	Q42	Q43
2	21	4	2	3	2	1300	安徽	4	4	4	4	4	4	5	5	5	5	5	5	5	5	5	3	5	2	4	4	3	5	5	4	3	3	5	4	1	5	4	6	6	6	7	3	7	6	7	4
2	21	4	2	2	1	500	四川	5	5	5	5	5	5	5	3	3	5	5	5	5	5	5	5	5	5	5	5	5	5	5	5	5	5	4	5	2	5	5	7	7	7	7	7	7	7	7	7
2	23	4	2	3	3	2170	上海	5	5	5	5	5	5	5	1	5	5	5	5	5	5	5	5	5	5	5	5	5	5	5	5	5	5	5	5	3	5	5	7	7	7	7	3	7	7	7	7
2	23	4	1	2	3	1601	上海	2	2	3	2	3	2	4	2	3	4	2	4	2	4	3	3	2	4	2	3	3	3	3	4	4	2	4	4	3	4	3	4	5	4	4	4	5	5	5	4
1	23	5	3	2	1	300	上海	5	5	3	3	5	5	5	5	5	5	5	5	5	5	5	5	5	5	5	5	5	5	5	5	5	5	5	5	5	5	5	7	7	7	7	7	7	7	7	7
1	23	5	3	2	1	300	上海	4	4	4		4	4	4	4	4	4	4	4	4	4	4	4	4	4		4	4	4	4	4	4	4	4	4	4	4	4	4	4	4	4	4	4	4	4	4
1	24	4	2	3	2	1539	安徽	5	5	5	5	5	5	5	5	5	5	5	5	5	5	5	3	5	5	5	3	5	5	5	5	3	3	5	5	3	4	3	6	7	7	7	7	7	7	7	7
1	24	4	2	3	2	1200	上海	5	5	5	5	5	5	3	5	5	5	5	5	5	5	5	4	4	5	5	5	5	5	4	5	5	5	5	5	4	3	5	7	7	7	7	3	7	5	7	7
2	25	4	2	3	5	5000	安徽	4	4	4	4	4	4	4	2	4	4	4	4	4	4	4	4	5	5	5	5	5	5	5	5	5	5	5	5	5	5	5	6	6	6	6	6	6	6	6	6
2	25	4	2	3	4	1500	四川	3	4	3	4	4	3	3	3	3	3	3	3	3	3	3	3	3	3	3	3	3	3	3	3	3	3	3	3	3	3	3	4	4	5	5	4	5	5	5	4
1	26	4	2	2	6	5000	安徽	3	4	3	5	5	5	5	5	4	5	5	5	5	5	5	5	5	5	5	4	4	4	4	4	4	3	3	3	3	4	4	4	4	4	4	4	5	4	4	4
2	26	3	2	2	6	5000	安徽	4	4	4	4	4	3	4	4	3	4	4	4	4	4	4	4	4	4	4	3	4	4	4	4	3	4	3	4	4	3	4	4	4	4	4	4	4	4	4	4
2	26	4	2	3	5	4000	四川	5	5	4	3	3	4	2	2	3	3	3	3	3	3	3	3	2	3	3	2	3	3	3	3	3	3	3	3	3	3	3	2	3	2	2	1	4	5	3	1
2	26	4	1	2	5	3500	北京	5	5	5	5	5	4	5	5	4	3	5	5	5	5	4	4	4	4	4	4	4	5	4	4	4	5	4	5	3	4	4	6	6	6	6	5	6	6	6	4
2	26	3	2	2	4	2800	上海	4	4	4	5	4	4	5	4	4	4	5	5	5	5	5	3	4	4	3	4	3	4	3	4	3	3	3	3	3	2	2	5	5	5	5	1	6	6	5	5
2	26	3	1	2	3	2400	北京	5	5	5	5	3	4	5	5	5	3	5	4	4	4	4	3	3	4	3	4	3	4	4	4	4	4	4	4	2	3	4	5	5	5	5	3	5	5	4	3
2	26	4	2	2	3	2300	上海	4	3	4	5	4	3	5	3	3	3	5	5	5	5	4	3	3	3	3	4	4	5	3	4	4	4	4	4	2	4	3	4	4	5	5	4	5	6	5	5
1	26	4	2	2	2	1700	安徽	3	3	3	3	5	5	5	5	5	5	5	5	5	5	5	5	3	3	3	5	3	5	5	5	3	3	3	3	1	3	3	4	4	7	4	6	4	4	7	7
1	27	2	1	3	6	5800	安徽	4	4	4	5	4	3	3	3	4	4	5	5	5	5	5	4	5	5	5	4	5	5	4	5	5	5	5	5	3	4	4	6	6	6	6	6	6	6	6	6
1	27	2	2	3	7	5000	四川	3	3	3	2	3	3	2	4	5	3	4	4	4	4	4	3	3	3	3	3	3	3	3	3	3	3	3	3	3	3	3	4	4	4	4	4	4	4	4	4
2	27	3	2	3	5	4000	安徽	5	5	5	5	5	5	5	5	5	5	5	5	5	5	5	5	5	5	5	5	5	5	5	5	5	4	4	5	2	4	4	7	7	7	7	4	5	6	6	1
2	27	4	2	2	5	4000	安徽	5	5	5	5	5	5	5	3	5	3	5	5	5	5	5	5	5	5	5	5	5	5	5	5	5	5	5	5	3	3	3	4	4	4	4	4	4	4	4	4
2	25	4	2	3	1	1500	四川	3	4	3	4	4	3	3	3	3	3	3	3	3	3	3	3	3	3	3	3	3	3	3	3	3	3	3	3	3	3	3	4	4	5	5	4	5	5	5	4
2	27	2	2	2	5	4000	上海	3	3	3	3	4	3	3	4	2	3	4	4	4	4	3	3	4	3	3	3	3	4	3	3	3	3	4	4	2	3	3	5	5	5	4	4	4	4	4	4
2	27	2	2	3	5	3500	福建	4	4	4	4	4	4	3	4	4	4	4	4	4	4	4	4	4	4	3	4	3	4	3	4	3	3	3	3	3	3	3	5	6	6	5	4	6	6	6	6
2	27	3	2	3	4	3500	上海	3	3	3	3	2	2	4	3	3	2	4	4	4	4	2	1	2	3	1	1	2	4	3	2	2	2	1	1	1	2	1	4	4	4	3	2	5	4	4	4
2	27	5	2	2	5	3300	上海	4	4	4	4	4	4	4	5	4	4	5	5	5	5	5	5	5	5	5	5	5	5	5	4	3	3	4	3	2	3	3	7	7	7	7	7	7	7	7	7
1	27	2	2	2	5	2000	四川	3	4	3	3	2	4	5	4	3	3	5	5	5	5	3	3	3	2	2	2	2	5	4	5	4	4	3	2	1	5	2	2	6	6	5	1	5	5	7	5
1	27	4	2	2	2	1608	安徽	3	3	3	5	5	5	5	5	5	5	5	1	5	5	5	5	5	5	5	5	5	5	5	5	5	5	5	5	5	5	5	6	6	6	6	6	6	6	6	6
2	28	3	2	2	7	6000	安徽	3	5	5	3	3	5	5	1	3	3	5	5	5	5	5	5	5	5	5	3	3	5	3	5	3	3	3	3	3	3	3	4	4	4	4	4	4	4	7	7
2	28	3	2	3	7	4000	安徽	5	4	4	4	4	4	4	4	4	3	5	5	5	5	4	4	4	4	4	3	4	5	4	4	4	4	4	4	3	4	4	7	7	7	6	4	6	6	6	6
2	28	3	1	2	5	3500	上海	5	5	5	5	5	5	5	1	5	5	5	5	5	5	5	3	3	5	5	5	5	5	4	4	4	4	4	4	4	4	5	7	7	7	7	7	7	7	7	7
2	28	4	2	3	4	2900	安徽	4	5	4	5	5	5	5	1	2	4	5	5	5	5	5	5	5	5	5	5	5	5	5	5	5	5	4	4	3	4	4	6	6	6	6	4	6	6	6	6
2	28	3	1	3	5	2500	上海	5	5	5	3	4	5	5	3	5	4	5	5	5	5	4	4	4	4	4	4	4	5	4	4	4	4	4	4	5	4	4	6	6	6	6	5	5	6	6	4
2	28	4	1	2	3	1500	安徽	3	4	3	4	3	4	4	4	5	5	5	5	5	5	5	5	5	5	5	5	5	5	5	5	5	5	5	5	2	5	5	7	7	7	7	7	7	7	7	7
2	28	4	1	3	5	1100	安徽	4	4	4	4	4	4	5	3	4	5	5	5	5	5	5	5	5	5	5	5	5	5	5	5	5	5	5	5	1	5	5	6	6	6	6	6	6	6	6	6
2	29	2	1	3	10	8500	安徽	5	5	5	4	4	4	4	4	4	4	4	4	4	4	4	4	4	4	4	4	4	4	4	4	4	4	4	4	3	4	4	6	6	6	6	6	6	6	6	6
2	29	2	1	2	9	8000	四川	3	3	3	3	2	2	5	5	5	3	5	5	5	5	5	3	3	3	3	3	3	4	2	2	3	3	3	3	1	2	3	4	4	4	4	4	4	4	4	4
2	29	3	1	2	6	4500	安徽	4	4	4	3	3	3	3	3	3	3	5	5	5	5	4	4	4	4	4	3	3	5	3	3	3	3	3	3	2	3	3	4	4	4	4	2	4	4	4	4
1	30	2	1	2	9	8000	陕西	2	1	3	3	1	3	3	3	3	2	4	2	3	4	2	1	1	1	1	1	1	4	1	1	1	1	3	1	1	1	1	3	4	4	2	2	3	1	4	5
1	30	2	1	3	10	8000	四川	3	3	3	3	3	3	3	3	3	3	3	3	3	3	3	3	3	3	3	3	3	3	3	3	3	3	3	3	3	3	3	4	4	4	4	4	4	4	4	4
2	30	4	1	2	8	6240	安徽	4	4	4	4	5	5	5	1	3	4	5	5	5	5	5	5	5	5	5	5	5	5	5	5	5	5	5	5	5	5	5	4	4	4	4	4	4	4	4	4
1	30	4	2	2	6	5000	安徽	4	4	4	4	4	4	4	4	4	4	5	4	4	4	4	4	4	4	4	3	4	5	3	4	4	4	4	4	2	5	4	6	6	6	6	5	6	6	7	7
2	30	4	1	2	5	2600	安徽	5	5	5	5	5	5	5	4	5	5	5	5	5	5	5	5	5	5	5	5	5	5	5	5	5	5	5	5	5	5	5	6	6	6	6	6	6	6	6	6
2	31	3	1	3	11	11000	安徽	4	4	5	4	4	3	4	4	4	4	5	5	5	5	4	4	4	4	4	3	4	5	5	5	5	5	5	5	3	5	5	4	6	6	5	4	7	5	6	5
2	31	3	1	2	8	5000	安徽	5	5	5	5	5	5	4	2	4	4	4	4	4	4	4	4	4	4	4	4	4	4	4	4	4	4	4	4	4	3	3	4	4	4	4	4	4	4	4	4
2	25	4	2	3	5	5000	安徽	3	3	3	3	3	3	3	3	3	3	3	3	3	3	3	3	3	3	3	3	3	3	3	3	3	3	3	3	3	3	3	3	3	3	3	3	3	3	3	3
2	33	2	1	3	16	14000	安徽	4	4	4	4	4	4	4	2	4	4	4	4	4	4	4	4	4	4	4	4	4	4	4	4	4	4	4	4	4	4	4	6	6	6	6	5	5	6	6	6
1	33	4	2	3	12	10000	上海	5	5	5	5	5	5	5	4	5	5	5	5	5	5	5	5	5	5	5	5	5	5	5	5	5	5	5	5	5	5	5	6	6	6	6	6	6	6	6	6
2	33	3	1	3	11	9400	安徽	5	4	4	4	5	5	5	3	4	5	5	5	5	5	5	5	5	5	5	5	5	5	5	5	5	5	5	5	3	5	5	7	7	7	7	5	6	7	7	7
1	33	2	1	2	6	3000	四川	4	3	4	4	4	4	4	4	4	3	4	4	4	4	4	4	4	4	3	3	4	4	4	4	4	4	3	3	3	3	3	5	5	5	5	5	5	5	5	5
1	35	2	1	3	14	10000	上海	5	5	5	3	3	3	3	5	5	3	5	5	5	5	5	5	3	5	3	3	3	5	3	3	4	4	5	5	1	4	5	6	6	6	6	5	6	6	5	4
2	35	2	1	2	13	10000	安徽	5	4	4	4	4	4	4	5	5	5	5	5	5	5	5	5	5	5	5	5	5	5	5	5	5	5	4	5	4	5	5	7	7	7	7	7	7	7	7	7
2	37	2	3	3	16	20000	安徽	4	4	4	4	4	4	4	4	4	4	5	5	5	5	5	5	5	5	5	5	5	5	4	4	5	4	4	4	2	4	4	5	5	5	5	5	5	5	5	5
2	38	2	1	2	17	15000	安徽	3	4	5	5	5	5	5	3	3	3	5	5	5	5	5	5	5	5	3	4	5	5	5	5	4	4	5	5	5	5	4	3	3	6	4	5	5	6	6	6
2	39	2	1	2	17	15000	安徽	5	5	5	5	5	5	5	5	5	5	5	5	5	5	5	3	3	3	3	5	5	5	4	5	2	2	5	4	1	3	1	5	5	5	5	5	5	7	7	7
1	26	4	2	2	6	5000	安徽	3	4	3	5	5	5	5	5	4	5	5	5	5	5	5	5	5		5	4	4	4	4	4	4	3					4	4	4	4	4	4	5	4	4	4
2	42	2	1	3	23	19000	安徽	5	5	5	5	5	5	5	5	5	5	5	5	5	5	5	5	5	5	5	5	5	5	5	5	5	5	5	5	3	5	5	7	7	7	7	7	7	7	7	7
2	43	4	1	3	24	23000	安徽	5	5	5	5	5	5	5	1	5	5	5	5	5	5	5	5	5	5	5	5	5	5	5	5	5	5	5	5	5	5	5	7	7	7	7	7	7	7	7	7
2	45	2	1	3	21	20000	安徽	5	5	5	4	4	4	5	2	5	4	5	5	5	5	4	4	4	4	3	4	4	4	4	4	3	3	3	3	4	3	4	5	5	6	6	5	6	6	6	6
2	50	2	1	2	29	20000	安徽	5	5	5	5	5	5	5	1	5	5	5	5	5	5	5	5	5	5	5	5	5	5	5	5	5	5	5	5	5	5	5	7	7	7	7	6	7	7	7	7
2	21	4	2	3	3	2000	四川	4	2	1	1	3	1	3	5	3	2	4	5	5	5	5	5	5	5	4	1	3	4	4	2	2	2	3	3	3	2	3	4	4	5	4	4	6	5	4	5
2	22	4	2	3	2	1400	上海	4	5	5	4	4	4	4	2	4	4	5	4	4	5	4	5	4	5	4	4	4	4	4	5	5	5	5	5	3	4	5	5	5	5	5	3	6	6	6	5
1	22	3	2	2	2	1300	四川	4	3	4	4	4	3	4	3	4	3	4	4	3	4	4	3	4	4	4	4	3	4	4	4	3	4	4	4	3	4	4	4	6	5	6	3	6	6	3	6
2	22	4	2	2	1	500	四川	3	3	3	3	3	3	3	3	3	3	3	3	3	3	3	3	3	3	3	3	3	3	3	3	3	3	3	3	3	3	3	4	4	4	4	4	4	4	4	4
2	23	4	2	3	2	1700	上海	3	4	4	3	4	4	4	3	3	4	4	4	4	4	4	3	3	3	3	3	3	4	4	3	4	4	4	4	3	4	4	5	5	6	4	4	5	6	6	6
2	23	4	2	3	2	1600	安徽	4	4	4	4	4	3	4	3	4	4	4	4	4	4	4	4	4	4	4	4	4	4	4	4	4	4	4	4	3	4	4	5	5	5	5	5	5	5	5	5
1	23	4	2	2	2	800	上海	3	3	4	4	2	2	4	3	3	3	4	4	4	4	3	3	3	2	2	3	3	4	3	3	3	3	3	3	3	3	3	5	5	5	5	4	5	5	5	4
2	23	4	2	3	1	640	四川	4	3	3	3	3	3	4	3	3	3	5	5	5	5	5	4	4	4	4	4	3	4	4	3	3	3	3	3	3	3	3	4	4	4	4	4	4	4	4	4
2	24	3	2	2	5	3000	上海	2	3	3	2	4	3	3	2	4	3	4	2	3	4	3	4	3	3	4	3	3	2	4	3	3	4	3	3	3	4	3	5	4	5	4	5	4	5	4	4
1	24	4	2	2	3	1700	上海	4	3	4	3	3	3	4	3	3	2	4	4	4	4	3	3	3	3	3	3	3	5	3	3	3	4	4	3	3	4	4	5	6	6	5	2	6	5	5	5
2	24	4	2	3	2	1700	安徽	4	3	3	3	4	4	4	4	3	3	4	4	4	4	4	4	4	4	4	4	4	4	4	4	4	4	4	4	4	4	4	4	4	4	4	4	4	4	3	4
2	24	4	2	3	3	1500	四川	4	3	4	4	3	3	3	3	4	3	4	4	4	4	4	3	3	3	3	3	3	3	3	3	3	3	3	3	3	3	3	7	7	7	7	4	7	7	7	7
2	24	4	2	3	1	280	上海	3	3	3	3	3	3	4	3	3	3	4	4	3	3	3	3	3	3	3	3	3	3	3	3	3	3	3	3	3	3	3	4	4	4	4	4	4	4	4	4
2	24	5	2	2	1	280	上海	3	3	3	3	3	3	3	3	3	3	3	3	3	3	3	3	3	3	3	3	3	3	3	3	3	3	3	3	2	3	3	4	4	4	4	4	4	4	4	4
2	24	4	2	3	1	130	上海	5	4	4	5	4	3	4	5	4	4	5	5	5	4	4	4	4	4	4	4	4	4	4	4	4	4	4	4	3	4	4	5	5	6	6	4	5	6	6	6
2	25	4	2	2	5	4500	安徽	4	3	3	3	4	4	4	4	4	4	4	4	4	4	4	3	3	3	3	4	4	4	3	3	3	3	3	3	3	3	3	5	5	5	4	3	5	5	4	4
2	25	4	2	3	5	3600	安徽	2	2	2	4	2	2	1	1	2	1	3	4	4	4	2	2	2	2	3	3	2	3	2	2	3	3	4	4	1	3	2	1	1	1	1	1	1	1	1	1
2	25	4	2	3	3	2600	上海	2	3	2	3	3	3	3	3	3	3	3	4	4	4	3	3	3	3	4	3	4	5	5	4	2	2	2	2	2	2	2	4	4	4	4	3	5	3	4	3
2	25	4	2	2	2	1182	山西	4	4	4	4	4	4	4	4	4	4	4	4	4	4	4	4	4	4	4	3	4	4	3	4	4	4	4	4	2	4	4	5	4	5	5	4	5	5	5	4
2	25	4	2	3	2	1100	四川	3	3	3	3	3	3	3	3	3	3	4	4	4	4	4	3	3	3	3	3	3	3	3	3	3	3	3	3	3	3	3	4	4	4	4	4	4	4	4	4
2	25	4	2	3	1	300	上海	4	4	4	4	4	4	4	4	4	4	5	5	5	5	4	4	4	4	4	4	4	4	4	4	4	4	4	4	3	3	3	5	5	6	5	5	5	5	5	5
2	26	2	2	3	6	4000	浙江	3	3	3	2	2	2	2	3	3	3	3	4	4	4	4	2	3	2	3	3	3	3	3	3	3	3	3	3	3	3	3	4	4	4	4	4	4	4	4	4
2	26	4	2	3	2	2000	安徽	3	3	3	3	3	3	3	4	4	2	3	3	3	3	3	3	3	3	3	3	3	3	3	3	3	3	3	4	3	3	3	4	4	4	4	4	4	4	4	4
2	27	4	2	2	5	3800	安徽	4	4	4	4	4	4	4	4	4	4	4	4	4	4	4	4	4	4	4	4	4	4	4	4	4	4	4	4	2	4	4	4	5	5	6	4	6	6	6	5
2	27	3	2	3	5	3530	安徽	5	5	5	4	4	4	4	2	4	4	4	5	4	4	5	4	4	4	5	5	5	5	4	4	5	4	5	4	4	4	4	3	3	6	6	6	6	6	6	7
2	27	3	1	2	4	3000	海南	4	4	4	4	4	4	4	3	4	4	4	4	4	4	4	4	4	4	4	3	3	4	4	4	4	4	4	4	4	4	4	6	6	6	6	6	6	6	6	4
2	27	3	2	2	5	2000	上海	3	3	3	3	4	4	3	3	3	3	3	3	3	3	3	3	3	3	3	3	3	3	3	3	3	3	3	3	3	3	3	4	4	4	4	4	4	4	4	4
2	27	4	2	2	3	1200	上海	3	3	3	4	3	3	4	3	4	3	4	4	4	4	4	3	3	3	3	3	3	3	3	3	3	3	3	3	3	3	3	4	4	4	4	4	4	4	4	4
1	28	2	2	2	8	9800	四川	4	4	4	4	4	4	4	3	4	4	4	4	4	4	4	4	4	4	4	4	4	5	4	4	4	4	4	4	4	4	4	5	5	5	5	4	5	4	4	4
2	28	3	1	2	5	5000	北京	4	4	4	4	3	4	3	3	3	3	4	4	4	4	4	4	4	4	4	4	4	4	4	4	4	4	4	4	2	4	3	4	4	5	5	5	5	5	5	4
2	28	3	1	2	5	4410	北京	4	3	3	3	3	3	3	3	3	4	5	5	5	5	4	2	2	3	3	3	3	5	3	3	3	3	3	3	4	3	3	5	4	6	4	2	7	5	6	4
2	28	3	2	2	6	4000	深圳	4	4	4	3	4	3	4	4	3	3	4	4	4	4	4	4	4	4	3	4	4	4	3	4	4	4	4	4	4	4	4	5	5	5	5	4	5	5	5	5
2	28	3	2	3	4	2500	上海	3	4	4	3	3	3	4	2	4	2	4	4	4	4	3	3	3	3	3	3	3	3	3	3	3	3	4	3	2	3	2	5	5	5	4	3	3	4	4	4
1	29	2	2	3	10	7000	四川	3	3	3	3	3	3	3	3	3	3	3	4	3	3	3	3	3	3	3	3	3	3	3	3	3	3	3	3	3	3	3	4	4	4	4	1	4	4	4	4
1	29	4	2	2	8	6000	四川	5	5	4	4	4	4	4	3	3	2	4	4	4	4	4	4	4	4	4	4	4	4	4	3	3	4	3	3	3	4	4	5	4	5	5	4	5	5	5	5
1	30	2	2	2	10	9000	上海	4	4	4	4	4	4	4	5	3	2	3	4	4	4	4	4	4	4	4	4	4	4	4	4	4	4	4	4	4	4	4	4	6	6	5	5	5	5	5	5
1	30	4	1	3	10	8800	安徽	4	3	5	3	3	3	4	3	3	3	3	3	5	5	4	3	3	3	3	3	3	3	3	3	3	3	3	3	3	3	3	5	5	5	5	5	5	4	4	6
2	30	3	2	2	7	5800	北京	4	4	4	3	5	4	4	3	3	4	4	4	4	4	4	4	4	4	4	4	4	4	4	4	4	4	4	4	4	4	4	5	5	6	5	4	5	4	5	4
2	30	3	1	1	5	5000	北京	4	4	4	3	4	4	4	4	4	3	4	4	4	4	4	4	4	4	4	4	3	3	3	3	3	3	3	3	3	3	3	4	4	4	4	4	4	4	4	4
2	30	4	1	2	4	3000	安徽	5	5	5	5	5	5	5	5	5	5	5	5	5	5	5	5	5	5	5	5	5	5	5	5	5	5	5	5	1	5	5	7	7	7	6	4	6	6	6	6
2	31	2	1	2	9	9000	安徽	3	3	3	3	5	3	3	3	3	3	3	3	3	3	3	3	3	3	3	3	3	3	3	3	3	3	3	3	3	3	3	5	5	5	5	5	5	5	5	5
2	31	4	1	2	8	6000	安徽	5	5	5	5	5	4	4	5	5	5	5	5	5	5	5	5	4	4	4	4	4	4	4	4	4	5	5	5	5	5	5	7	7	7	7	5	7	6	6	6
2	31	2	1	2	9	6000	安徽	4	4	4	4	5	4	4	4	4	5	5	5	5	5	5	5	5	5	5	5	5	4	4	4	4	4	4	4	2	4	4	6	6	6	6	6	6	6	6	7
1	24	4	2	3	0	1300	安徽	5	5	5	5	5	5	5	5	5	5	5	5	5	5	5	3	5	5	5	3	5	5	5	5	3	3	5	5	3	4	3	6	7	7	7	7	7	7	7	7
2	32	5	1	3	8	7600	上海	4	4	4	4	4	4	4	3	4	4	4	4	4	4	4	4	4	4	4	4	4	4	4	4	4	4	4	4	3	4	4	6	6	6	6	5	6	6	6	5
2	34	2	1	2	11	10000	安徽	4	4	3	3	3	3	4	4	4	3	3	4	2	4	3	2	4	2	4	2	4	2	3	4	4	2	4	2	2	3	4	4	3	5	6	3	5	4	5	3
2	35	4	1	2	12	10000	河北	4	3	2	4	3	3	3	2	3	3	4	3	3	3	3	3	3	3	3	3	3	3	4	4	4	3	4	3	4	4	4	4	5	4	5	4	3	3	3	3
2	40	2	1	3	16	14000	安徽	3	5	5	3	3	4	3	4	4	3	5	5	5	5	5	3	3	3	3	4	4	5	4	4	3	3	3	3	2	3	3	5	5	7	5	4	7	6	6	6
1	21	5	2	1	1	200	四川	3	3	3	3	3	3	3	3	3	3	3	3	3	3	3	3	3	3	3	3	4	4	4	4	4	4	4	4	4	3	3	4	4	4	4	4	4	4	4	4
2	21	4	2	2	2	1500	安徽	4	3	3	3	3	3	3	3	3	3	3	3	3	3	3	3	3	3	3	3	3	3	3	3	3	3	3	3	3	3	3	4	4	4	4	4	4	4	4	4
1	22	4	2	3	4	3000	四川	3	3	3	4	3	4	4	3	3	3	3	3	3	4	4	3	3	3	3	3	3	3	3	3	3	3	3	3	3	3	3	4	4	4	4	4	4	4	4	4
2	22	4	2	2	2	600	四川	4	4	4	4	4	4	4	2	4	4	4	5	4	4	4	4	4	4	4	4	4	4	4	4	4	4	4	4	2	4	3	4	4	4	4	4	4	4	4	4
2	22	4	2	2	1	280	四川	4	4	4	4	3	4	4	2	4	4	4	4	4	4	4	4	4	4	4	4	4	4	4	4	4	4	4	1	3	1	3	5	5	5	5	5	5	5	5	2
2	23	4	2	3	4	2700	四川	3	3	3	3	3	3	3	5	4	3	4	4	4	4	4	4	4	4	4	1	4	4	4	4	4	4	4	3	1	3	3	1	1	1	1	1	1	4	6	1
2	23	3	1	3	5	2500	安徽	3	4	4	3	3	4	4	4	4	4	5	5	5	5	5	5	5	5	5	3	4	4	4	4	4	4	4	4	3	3	3	6	6	6	6	6	6	6	6	6
2	23	4	2	3	3	2000	四川	3	3	3	3	3	3	3	3	3	3	3	3	3	3	3	3	3	3	3	3	3	3	3	3	3	3	3	3	3	3	3	4	4	4	4	4	4	4	4	4
2	23	4	2	3	2	1500	安徽	5	5	5	5	5	5	5	3	3	3	5	5	5	5	5	5	5	5	5	5	5	5	5	5	5	5	5	5	3	3	3	7	7	7	7	4	4	4	4	4
2	23	4	2	3	2	1500	四川	4	5	2	3	4	4	4	2	4	3	3	3	3	3	3	3	3	3	3	3	3	3	3	3	3	3	3	3	3	3	3	4	4	4	4	4	4	4	4	4
2	23	4	2	3	2	1200	上海	3	3	3	3	3	3	3	3	3	3	3	3	3	3	3	3	3	3	3	3	3	3	3	3	3	3	3	3	3	3	3	4	4	4	4	4	4	4	4	4
2	23	4	2	3	2	809	四川	3	3	3	3	4	4	4	2	4	4	4	4	3	4	4	4	4	3	3	4	4	4	4	4	3	3	4	4	4	3	4	4	4	6	5	4	4	5	4	4
2	24	3	2	2	4	3000	上海	3	3	3	3	3	3	3	3	3	3	3	3	3	3	3	3	3	3	3	3	3	3	3	3	3	3	3	3	3	3	3	4	4	4	4	4	4	4	4	4
2	24	4	2	3	3	2000	四川	3	3	3	3	3	3	3	3	3	3	3	3	3	3	3	3	3	3	3	3	3	3	3	3	3	3	3	3	3	3	3	4	4	4	4	4	4	4	4	4
2	24	4	2	2	3	2000	广东	3	3	3	2	2	2	3	4	3	3	4	3	4	3	2	3	4	3	2	3	4	3	2	3	4	3	2	3	4	3	2	4	4	3	3	4	4	5	4	3
1	24	4	2	3	2	1900	上海	5	5	5	5	4	4	4	3	4	3	4	4	4	4	4	4	4	4	4	3	4	3	4	3	3	3	3	3	3	3	3	4	4	4	3	2	5	5	5	3
2	24	4	2	2	3	1800	广东	3	3	3	3	3	3	3	3	3	3	4	4	4	4	4	3	3	3	3	3	3	3	3	3	3	3	3	3	3	3	3	4	4	5	4	4	5	4	4	4
2	24	4	2	3	2	1400	上海	3	4	4	3	3	3	3	3	3	3	3	3	3	3	3	3	3	4	4	3	3	3	3	3	3	3	3	3	3	3	3	4	4	4	4	4	4	4	4	4
2	24	4	2	2	2	1000	广东	3	3	3	3	3	3	3	5	5	5	5	5	5	5	5	5	5	5	5	5	5	5	5	5	5	5	3	5	2	5	2	5	6	6	6	4	4	4	4	4
2	24	3	2	3	2	800	四川	3	4	3	4	3	4	3	2	3	4	3	4	3	4	3	4	3	4	3	4	3	4	3	4	3	4	3	4	3	4	3	4	5	4	5	4	5	4	5	4
2	24	4	1	2	2	615	安徽	4	4	4	4	4	4	4	2	4	4	4	4	4	4	4	4	4	4	4	4	4	4	4	4	4	4	4	4	4	4	4	6	6	6	6	6	6	6	6	6
2	24	4	2	3	1	293	上海	3	3	3	3	3	3	3	3	3	3	5	5	5	5	5	5	5	5	5	5	5	5	3	3	3	3	3	3	3	3	3	4	4	4	4	3	4	4	4	4
2	24	4	3	2	1	170	山西	3	3	3	3	3	3	3	3	3	3	3	3	3	3	3	3	3	3	3	3	3	3	3	3	3	3	3	3	3	3	3	4	4	4	4	4	4	4	4	4
2	25	4	2	2	6	5000	安徽	5	4	4	4	3	2	3	2	4	4	4	4	4	4	4	3	3	3	3	3	3	4	3	3	2	3	3	3	3	1	2	5	5	5	5	3	5	5	5	4
2	25	4	2	3	5	3600	四川	3	3	3	3	3	3	3	3	3	3	5	5	5	5	5	3	3	3	3	4	4	4	3	3	4	4	4	4	3	4	4	4	4	4	4	4	4	4	4	4
2	25	3	2	3	4	3000	上海	3	3	3	3	3	3	3	3	3	3	3	3	3	3	3	3	3	3	3	3	3	3	3	3	3	3	3	3	3	3	3	4	4	4	4	4	4	4	4	4
1	25	4	1	2	4	2500	四川	3	3	3	3	3	4	3	3	3	3	3	4	3	4	3	3	3	3	3	3	3	3	3	3	3	3	3	3	3	3	3	3	4	4	4	4	3	4	4	4
1	25	3	2	2	5	2500	重庆	3	3	3	3	3	3	3	3	3	3	3	3	3	3	3	3	3	3	3	3	3	3	3	3	3	3	3	3	3	3	3	4	4	4	4	4	4	4	4	4
1	25	4	2	3	2	1500	上海	3	3	3	3	3	3	3	3	4	3	4	4	4	4	4	3	3	3	3	3	3	3	3	3	3	3	3	3	3	3	3	4	4	4	4	4	4	4	4	4
1	25	4	1	2	3	1200	四川	3	3	4	4	4	3	4	3	4	4	3	3	3	4	4	4	3	3	3	4	4	4	3	4	4	3	3	4	3	3	3	5	5	4	4	4	4	5	5	4
2	26	4	1	3	7	4000	安徽	5	5	5	3	4	5	5	5	5	5	5	3	5	5	5	5	5	5	5	5	4	5	5	5	5	5	5	5	3	5	5	5	5	6	5	4	6	6	5	5
2	26	4	2	2	5	4000	安徽	3	3	3	3	3	3	3	3	3	3	3	3	3	3	3	3	3	3	3	3	3	3	3	3	3	3	3	3	3	3	3	4	4	4	4	4	4	4	4	4
2	26	3	2	3	5	3500	四川	3	3	3	4	4	4	4	3	4	4	5	5	5	5	5	5	5	5	5	4	4	4	4	4	3	3	3	4	2	3	4	5	5	6	6	4	5	5	5	5
2	26	3	2	2	4	3500	上海	2	4	3	2	5	3	3	2	2	3	3	4	3	2	4	4	2	4	3	4	2	2	3	2	3	3	3	4	2	4	4	3	6	5	5	5	4	4	5	4
2	26	4	1	2	5	3000	四川	3	3	2	2	2	2	2	2	2	3	3	4	4	4	3	2	2	3	2	2	2	3	3	3	3	3	3	3	1	3	2	3	3	4	3	3	3	3	3	3
2	26	4	2	2	5	2000	四川	3	3	3	3	3	3	3	3	3	3	3	5	5	5	5	3	3	3	3	3	3	5	5	5	5	5	4	3	4	3	3	4	4	4	4	4	4	4	4	4
1	26	4	2	3	3	1230	上海	3	3	5	3	3	3	3	3	3	3	3	3	3	3	3	3	3	3	3	3	3	3	3	3	3	3	3	5	3	3	3	4	4	4	4	4	4	4	4	4
2	27	4	1	3	7	7000	安徽	3	4	5	4	3	3	4	1	4	4	3	3	3	3	3	3	3	3	3	3	3	4	1	3	3	4	5	3	3	3	4	4	4	4	4	4	4	4	4	4
1	27	3	2	3	7	5000	四川	4	3	3	3	3	3	4	3	3	3	3	3	3	3	3	3	3	3	3	3	3	3	3	3	3	3	3	3	3	3	3	4	4	4	4	4	4	4	4	4
2	27	3	2	2	5	4582	海南	3	3	3	1	5	3	5	3	4	3	5	5	5	5	5	3	5	3	3	3	3	5	3	3	3	3	2	3	2	3	2	7	7	7	4	4	7	4	7	7
1	27	1	1	1	5	4500	四川	3	3	3	3	3	3	3	3	3	3	4	4	4	4	3	4	5	4	4	5	5	5	5	4	4	4	4	5	5	5	5	5	6	6	6	6	6	6	5	6
2	27	3	1	2	6	4000	四川	3	3	3	3	3	3	3	4	4	3	5	5	5	5	5	5	3	3	3	5	5	5	5	5	5	3	3	3	2	3	2	7	7	7	7	1	7	7	7	7
2	27	3	1	2	6	2000	上海	3	3	3	3	3	3	3	3	3	3	3	3	3	3	3	3	3	3	3	3	3	3	3	3	3	3	3	3	3	3	3	3	3	3	3	3	3	3	3	3
1	27	4	2	2	3	1700	上海	3	3	2	3	3	3	4	3	4	4	4	4	4	4	4	3	2	3	3	1	3	4	3	3	3	4	3	3	3	3	3	4	4	4	4	4	4	4	4	4
2	28	3	2	2	6	5230	安徽	3	3	3	3	4	4	4	3	3	3	4	4	4	4	4	3	3	3	3	3	3	3	3	3	3	3	3	3	2	2	2	6	6	6	6	4	6	6	6	6
2	28	2	1	2	5	3600	四川	5	3	3	3	3	3	5	5	3	1	1	5	5	5	5	5	5	5	5	5	5	5	5	5	5	5	5	5	5	5	5	7	7	7	7	7	7	7	7	7
2	28	3	1	3	3	2500	上海	4	4	4	4	4	4	4	2	4	4	4	4	4	4	4	4	4	4	4	4	4	4	4	4	4	4	4	4	4	4	4	5	5	5	5	5	5	5	5	5
1	28	4	2	2	2	1664	安徽	4	3	4	3	4	4	3	4	4	3	4	4	4	4	4	2	2	3	2	3	3	4	3	4	4	4	4	3	4	4	4	6	6	6	6	6	6	6	5	4
2	28	3	2	3	8	1100	安徽	3	3	3	3	3	3	3	3	3	3	5	5	5	5	4	3	3	3	3	3	3	3	3	3	3	3	3	3	3	3	3	4	4	4	4	4	4	4	4	4
2	29	3	1	3	5	2000	安徽	5	2	5	5	3	1	1	4	5	5	5	5	5	5	5	5	5	5	3	5	5	5	4	5	5	5	5	5	1	5	5	4	7	7	7	4	4	7	7	6
1	30	5	3	5	8	7000	四川	3	3	3	3	3	3	3	3	3	3	3	3	3	3	3	3	3	3	3	3	3	3	3	3	3	3	3	3	3	3	3	4	4	4	4	4	4	4	4	4
2	32	2	1	2	10	8000	西藏	3	3	3	3	3	4	3	3	3	3	3	3	3	3	3	3	3	3	3	3	3	3	3	3	3	3	3	3	3	3	3	4	4	4	4	4	4	4	4	4
2	36	2	2	2	13	11000	安徽	3	3	3	3	3	3	3	3	3	3	3	3	3	3	3	3	3	3	3	3	3	3	3	3	3	3	3	3	3	3	3	4	4	4	4	4	4	4	4	4
1	36	2	1	2	12	9000	四川	5	5	5	5	5	5	5	4	4	4	5	5	5	5	5	4	4	4	4	4	4	4	4	4	4	4	4	4	4	4	4	6	6	6	6	6	6	6	6	5
2	39	2	1	2	20	13000	安徽	5	5	5	5	5	5	5	4	5	5	5	5	5	5	5	4	4	4	4	4	4	5	4	4	4	4	4	4	1	3	3	6	6	6	7	6	6	6	6	6
2	21	4	2	3	2	1200	安徽	4	4	4	4	4	4	4	5	5	5	5	5	5	5	5	5	5	5	5	5	5	5	5	5	5	5	5	5	5	5	5	5	7	6	7	6	7	7	6	4
2	23	4	2	3	4	3888	四川	3	3	2	2	3	2	4	4	4	3	3	4	3	4	3	3	3	3	3	3	3	3	3	3	3	3	3	3	3	3	3	4	4	4	4	1	5	5	5	4
2	23	4	2	3	2	1500	四川	4	4	4	3	4	3	4	4	4	3	5	5	5	5	5	5	5	5	4	4	4	5	4	4	4	4	5	5	2	5	4	7	7	7	7	5	7	7	7	5
2	24	4	2	3	5	5000	安徽	5	5	5	5	5	5	5	1	5	5	5	5	5	5	5	5	5	5	5	5	5	5	5	5	5	5	5	5	5	5	5	5	6	5	4	4	7	7	7	7
2	24	3	2	3	4	3400	四川	5	4	5	4	3	3	4	4	4	4	5	5	5	5	4	3	3	3	3	3	3	5	4	4	4	4	4	3	3	4	3	4	4	5	4	4	4	4	4	4
2	24	2	2	2	3	1600	福建	3	3	3	4	3	3	3	3	3	3	3	5	5	5	3	3	3	3	3	3	3	3	3	3	3	3	3	3	3	3	3	4	4	4	4	4	4	4	4	4
2	24	4	1	3	3	1500	上海	4	5	5	5	4	4	5	2	4	4	5	5	5	5	5	5	5	5	5	5	5	5	5	5	5	5	4	3	3	4	3	6	6	6	5	4	6	6	7	5
2	24	4	2	2	2	1300	安徽	4	4	4	4	4	4	4	2	4	4	4	4	4	4	4	4	4	4	4	4	4	4	4	4	4	4	4	3	3	4	3	5	5	5	5	5	5	5	5	5
2	24	4	2	2	3	1200	重庆	4	4	3	4	4	4	3	3	3	3	4	4	4	4	4	4	3	3	3	4	4	4	3	4	4	4	4	4	2	4	3	5	5	5	4	4	4	4	4	4
2	24	4	2	3	1	160	上海	5	3	4	3	5	4	4	4	3	3	3	5	5	5	4	4	4	4	4	3	3	5	4	4	5	5	4	4	4	4	4	4	4	4	4	4	4	4	4	4
2	25	3	2	3	4	4000	安徽	5	5	5	5	5	5	5	1	5	5	5	5	5	5	5	5	5	5	5	4	4	5	5	5	5	5	5	5	5	5	5	7	4	6	6	4	6	4	6	7
2	25	4	2	3	2	1500	四川	5	5	5	5	5	5	5	1	5	5	5	4	5	4	5	4	4	5	4	4	5	4	5	4	5	4	5	4	5	4	5	7	7	6	7	6	7	6	7	6
2	25	4	2	2	3	1200	上海	5	5	5	4	5	5	5	5	5	5	5	5	5	5	5	5	5	5	5	5	5	5	5	5	5	5	5	5	3	5	5	7	7	7	7	4	7	7	7	7
2	26	4	2	2	4	3000	安徽	2	3	3	3	4	4	4	4	4	3	4	4	4	4	4	4	4	4	4	4	4	4	4	4	4	4	4	4	4	4	4	5	5	5	5	5	6	5	5	5
2	26	4	2	2	4	2000	安徽	5	5	5	5	5	5	5	1	5	5	5	5	5	5	5	5	5	5	5	5	5	5	5	5	5	5	5	5	5	5	5	7	7	7	7	7	7	7	7	7
1	26	4	2	2	3	1700	安徽	3	5	5	3	5	5	5	5	5	3	5	5	5	5	3	2	2	2	2	2	1	5	4	5	3	3	3	3	1	3	3	4	4	7	3	3	3	3	7	7
2	26	3	1	2	3	1200	北京	5	5	3	4	2	3	5	3	3	3	5	5	5	5	5	4	4	4	4	4	4	5	3	4	4	3	4	4	3	4	3	6	5	6	5	4	5	5	5	4
1	27	4	1	2	4	5000	安徽	3	4	4	3	4	4	4	4	4	4	4	4	4	4	4	4	4	4	3	3	4	4	4	4	3	3	3	3	3	3	3	5	5	5	5	5	5	5	5	5
2	27	4	2	3	5	3000	上海	4	4	4	4	4	4	5	5	4	4	4	4	4	4	4	4	4	4	4	4	4	4	4	4	4	4	4	4	4	4	4	5	5	5	5	5	5	5	5	5
2	28	3	2	2	6	5070	山东	4	4	3	3	3	3	3	2	4	4	4	4	4	4	4	4	4	4	4	4	4	4	4	4	4	4	4	4	4	4	4	4	4	4	4	4	4	4	4	4
2	28	4	1	3	5	4000	安徽	3	3	3	3	3	3	4	3	3	3	4	4	4	5	4	3	3	3	3	2	2	5	4	5	3	3	3	3	3	3	3	6	6	6	6	4	6	4	6	4
2	28	3	1	2	4	3000	上海	3	4	3	4	4	4	4	2	4	4	4	4	4	4	4	3	3	3	3	3	4	4	4	4	2	2	1	1	1	1	3	4	4	4	4	1	4	4	4	3
2	29	4	1	3	8	6800	安徽	4	5	5	5	5	5	5	1	5	5	5	5	4	4	5	5	5	5	5	4	4	5	5	5	5	5	5	5	5	5	4	4	4	4	4	4	4	4	4	4
2	29	3	1	2	7	5000	安徽	5	5	5	5	5	5	4	5	5	5	5	5	5	5	5	5	5	5	5	5	5	5	5	5	5	5	5	5	5	5	5	7	7	7	7	6	7	7	7	6
2	29	3	1	2	5	4000	安徽	3	3	3	3	3	3	4	4	3	3	5	5	5	5	4	2	3	3	2	1	3	4	3	3	3	3	3	3	2	2	3	5	5	5	5	4	6	4	5	5
2	26	3	2	2	6	5000	安徽	4	4	4	4	4	4	4	4	4	4	4	4	4	4	4	4	4	4	4	4	4	4	4	4	4	4	4	4	4	4	4	4	4	4	4	4	4	4	4	4
2	30	3	2	2	6	7000	安徽	3	3	3	3	2	2	2	4	4	3	4	4	4	4	4	3	2	3	3	3	4	3	3	3	3	2	4	4	3	3	2	4	4	3	3	3	3	3	4	4
2	31	3	1	2	8	4500	安徽	5	5	5	5	4	4	4	5	5	5	5	5	5	5	5	5	3	5	5	5	5	5	5	5	5	5	5	5	5	5	5	7	7	7	7	7	7	7	7	7
2	31	4	3	2	4	3000	安徽	4	2	4	2	4	3	4	4	4	4	4	4	4	4	4	3	4	4	4	4	4	4	4	4	4	4	4	4	2	4	4	6	6	6	5	4	6	5	6	5
2	32	2	2	2	7	4500	重庆	4	5	4	4	4	4	3	5	3	3	3	4	4	4	4	4	4	4	4	4	4	4	4	4	4	4	4	4	4	4	4	6	6	6	6	6	6	6	6	6
2	37	2	2	3	15	14100	安徽	5	5	5	3	4	4	4	3	3	3	5	5	5	5	5	4	4	4	4	5	4	5	4	5	3	3	3	3	3	3	3	5	5	5	5	3	4	5	5	4
2	38	2	1	3	20	15000	上海	3	3	3	3	3	3	4	3	4	4	5	5	5	4	4	5	4	4	4	4	4	4	4	4	4	4	4	4	4	4	4	4	5	4	5	4	5	5	5	4
2	38	3	3	3	16	14000	安徽	3	3	3	3	3	3	3	3	3	3	5	5	5	5	5	5	5	3	3	3	3	5	5	3	3	2	3	1	1	1	1	4	4	7	5	4	6	5	6	5
2	38	2	3	2	16	12000	安徽	5	4	5	5	5	4	4	3	4	5	5	5	5	5	5	5	5	5	5	5	5	5	5	5	4	4	4	4	1	4	3	5	5	5	5	5	5	5	5	5
2	40	2	1	3	21	20000	安徽	5	5	5	4	5	5	5	4	4	4	5	5	5	5	5	3	2	4	3	2	3	5	5	3	3	3	2	2	3	2	3	6	6	6	6	5	5	5	6	5
2	45	2	1	3	26	15000	安徽	5	5	5	5	5	5	5	2	4	5	5	5	5	5	5	5	5	5	5	5	5	5	5	5	5	5	5	5	5	5	5	7	7	7	7	6	7	7	7	6
1	22	4	2	2	1	384	上海	5	4	4	3	5	3	3	5	4	5	4	5	5	5	5	3	3	4	4	2	4	5	2	4	3	3	3	3	1	3	4	5	6	7	4	3	5	6	6	6
1	23	4	2	3	4	1000	四川	4	4	3	4	4	4	4	3	4	4	4	4	4	4	4	4	3	4	4	4	4	3	4	3	4	4	3	4	4	4	3	6	6	5	6	6	4	6	4	5
2	23	4	2	2	1	300	四川	5	5	5	5	5	4	5	2	5	4	5	5	5	5	5	5	5	5	5	5	5	5	5	5	5	5	5	5	5	5	5	6	6	6	6	7	7	6	6	7
1	24	3	2	3	5	4000	四川	3	3	4	3	4	4	3	3	3	3	5	5	5	3	3	3	3	3	3	3	3	3	3	3	3	3	3	3	3	3	3	4	4	4	4	4	4	4	4	4
1	24	4	2	2	3	2000	四川	4	4	3	4	3	4	3	2	3	4	3	4	3	4	3	4	3	4	3	4	3	4	3	4	3	4	3	4	3	4	4	4	5	4	5	4	5	4	5	4
2	24	4	2	3	3	1500	四川	4	2	3	3	2	2	3	3	3	3	4	5	5	5	5	3	3	3	3	2	3	3	3	2	3	3	3	3	3	3	3	4	4	4	4	2	4	4	4	4
2	25	4	2	2	6	5200	安徽	4	5	5	4	5	4	3	5	5	5	5	5	5	5	5	4	4	4	4	5	5	5	4	4	3	4	4	4	2	4	3	6	7	7	7	5	5	5	6	6
2	25	3	1	3	6	3000	四川	4	4	4	4	4	4	4	2	4	4	4	4	4	4	4	4	4	4	4	4	4	4	4	4	4	4	4	4	4	4	4	6	6	6	6	6	6	6	6	6
2	25	4	2	2	3	2500	重庆	4	4	4	3	4	3	4	3	3	4	3	3	3	4	3	4	3	3	4	3	3	3	3	3	3	3	3	3	3	3	4	4	4	4	4	4	4	4	4	4
2	25	3	2	2	4	2200	四川	4	4	3	4	4	4	4	2	4	4	4	4	4	4	4	4	4	4	4	4	4	4	4	4	4	4	4	4	4	4	4	5	5	5	5	5	5	5	5	5
2	25	4	2	2	3	1800	重庆	3	3	4	4	4	4	4	4	4	4	4	4	4	4	4	4	4	4	4	3	4	4	3	4	3	3	3	3	3	3	4	5	5	5	5	3	5	5	5	4
2	25	4	2	3	1	600	四川	4	4	5	4	5	4	4	2	5	4	5	4	4	4	4	4	5	5	4	5	4	4	5	4	5	4	4	4	3	4	4	4	4	4	5	5	5	5	5	5
1	26	3	2	3	6	6000	四川	3	3	3	3	3	3	3	3	3	3	3	3	3	3	3	3	3	3	3	3	3	3	3	3	3	3	3	3	3	3	3	4	3	4	3	3	3	3	3	3
1	26	2	1	2	6	5000	四川	4	4	4	4	4	4	3	2	4	4	3	4	4	4	4	3	4	4	4	4	4	4	3	4	4	4	3	4	4	4	4	6	6	5	6	1	6	6	6	3
1	26	4	1	2	6	5000	四川	4	4	4	4	4	4	4	2	4	3	3	4	4	4	4	4	4	4	4	4	4	4	4	4	4	4	4	4	4	4	4	4	4	4	4	5	5	5	5	5
1	26	2	2	1	5	3000	四川	4	4	4	4	4	4	4	2	4	4	4	4	4	4	4	4	4	4	4	4	4	4	4	4	4	4	4	4	4	4	4	5	5	5	5	5	5	5	5	5
2	26	3	2	3	4	2500	上海	3	3	4	4	4	3	4	3	3	3	4	4	4	4	4	3	3	4	3	3	3	4	4	4	4	4	3	4	3	3	3	5	5	5	4	4	5	5	4	4
2	26	4	2	3	2	1600	安徽	4	4	4	4	4	4	4	2	4	4	4	5	5	5	5	5	5	5	4	4	4	4	4	4	4	4	5	4	4	4	4	4	4	5	5	4	4	4	4	4
2	26	4	1	2	2	1346	福建	5	5	5	5	5	5	5	5	5	5	5	5	5	5	5	5	5	5	5	5	5	5	5	5	5	5	5	5	5	5	5	7	7	7	7	7	7	7	7	7
2	27	4	2	3	4	3000	安徽	4	4	4	4	3	3	3	4	3	4	3	3	3	4	3	3	3	3	3	4	3	4	4	3	4	3	4	3	4	3	4	4	4	4	4	4	4	5	4	4
2	28	2	2	3	6	5576	新疆	4	4	4	3	4	3	4	4	4	3	4	4	4	4	4	3	3	3	3	4	3	4	3	4	4	4	4	4	2	3	2	6	6	6	6	6	5	6	6	5
1	28	4	2	2	9	5000	四川	4	3	4	3	4	4	4	2	4	4	4	4	4	4	4	4	4	3	4	4	4	4	4	4	4	4	4	4	4	4	4	4	4	4	4	4	4	4	5	4
1	29	3	1	2	6	2600	四川	3	3	3	3	3	3	3	2	2	4	3	3	4	2	3	4	3	2	4	2	4	2	4	2	3	3	3	2	2	3	4	2	6	6	5	6	5	5	5	6
2	30	4	1	3	7	6000	安徽	4	4	4	4	4	4	4	2	4	4	4	4	4	4	4	4	4	4	4	4	4	4	4	4	4	4	4	4	4	4	4	5	5	5	5	2	5	5	5	5
1	30	3	1	2	5	4000	安徽	4	4	3	3	4	4	4	4	4	4	5	4	4	4	4	4	4	4	4	4	4	4	4	4	4	4	3	4	3	4	3	7	6	7	6	5	5	6	5	2
2	30	4	1	3	6	4000	安徽	4	4	5	4	4	3	3	4	4	4	5	5	5	5	5	5	5	5	4	4	4	5	5	5	5	4	4	4	3	4	3	5	5	5	5	5	6	6	6	5
1	30	5	1	2	3	1200	四川	3	4	4	4	4	4	4	3	4	4	3	4	4	4	4	3	4	4	4	3	4	4	4	4	3	4	4	4	4	4	3	5	4	4	5	5	5	5	5	5
2	31	3	2	2	8	6000	安徽	4	4	4	4	4	4	4	3	4	4	4	4	4	4	4	4	4	4	3	4	4	4	4	4	4	4	4	4	4	4	4	6	6	6	6	6	6	6	6	5
2	32	3	1	3	10	7000	安徽	5	5	5	5	5	5	5	1	5	5	5	5	5	5	5	5	5	5	5	5	5	5	5	5	5	5	5	5	5	5	5	7	7	7	7	7	7	7	7	7
2	35	2	2	3	16	14000	安徽	4	4	4	3	4	4	3	4	3	3	5	5	5	5	4	3	3	3	3	4	4	5	3	3	3	3	3	3	2	3	4	4	4	5	4	4	5	4	6	6
2	35	2	1	2	12	11000	安徽	5	5	5	5	5	5	5	5	5	5	5	5	5	5	5	5	5	3	3	4	4	5	5	4	3	3	4	4	2	4	3	5	5	5	5	4	5	6	6	6
2	35	3	3	2	10	7000	上海	5	3	3	3	3	3	3	3	3	3	3	3	3	3	3	3	3	3	3	3	3	3	3	3	4	3	3	3	3	3	3	6	4	6	7	4	7	7	6	4
2	35	3	1	3	8	6000	安徽	4	4	4	4	4	4	4	2	4	4	4	4	4	4	4	4	4	4	4	4	4	4	4	4	4	4	4	4	4	4	4	6	6	6	6	6	6	6	6	6
1	35	2	1	2	10	3000	四川	4	4	4	4	4	4	4	2	4	4	4	5	5	5	5	5	5	5	5	5	5	5	5	5	4	4	4	4	3	4	4	4	4	4	4	4	4	4	4	4
2	39	4	1	2	16	12000	安徽	4	4	4	4	4	4	4	2	4	4	5	5	5	5	4	3	4	3	3	3	4	4	4	4	4	4	4	4	3	4	3	5	5	5	5	3	6	6	6	6
2	48	2	3	3	28	15000	安徽	5	5	5	3	3	5	5	5	5	5	5	5	5	5	5	5	5	5	5	5	5	5	5	5	5	5	5	5	5	5	5	7	7	7	7	7	7	7	7	7
1	22	4	2	3	2	630	安徽	3	4	4	3	3	3	3	3	3	3	3	3	3	3	3	3	3	3	3	3	3	3	3	3	3	3	3	3	3	3	3	4	4	4	4	4	4	4	4	4
2	23	4	2	3	3	2100	上海	4	3	3	3	3	3	3	3	3	1	4	4	4	5	3	3	3	3	3	3	3	5	3	4	2	2	3	3	3	3	3	4	4	4	4	4	4	4	4	4
2	23	4	2	2	3	2000	上海	3	2	2	2	2	2	4	3	3	3	5	4	4	4	4	3	3	3	3	3	3	4	2	3	3	3	3	3	2	3	2	4	4	5	4	3	5	4	4	4
2	23	4	2	3	2	1000	四川	3	4	4	4	4	4	3	2	4	3	4	3	4	3	4	4	3	4	4	4	4	3	4	4	3	4	4	4	4	3	4	6	6	6	5	5	5	5	4	6
1	25	3	2	2	4	3000	上海	3	3	3	3	3	3	3	3	3	3	3	4	4	4	4	4	4	4	4	3	3	3	3	3	3	3	4	4	4	4	4	3	3	3	3	3	3	3	3	3
2	25	4	2	2	4	2000	安徽	3	3	4	2	4	4	4	4	3	2	5	5	5	5	5	5	5	4	4	4	4	4	4	4	5	5	5	5	5	5	5	7	7	7	5	4	6	5	5	4
2	25	4	2	2	3	1500	四川	4	4	4	4	4	4	4	2	4	4	4	4	4	4	4	4	4	4	4	4	4	4	4	4	4	4	4	3	1	3	3	6	6	6	6	6	6	6	6	6
2	27	3	2	3	6	4550	安徽	3	3	3	3	3	3	3	4	3	3	5	5	5	5	5	5	5	3	3	3	3	5	4	3	1	2	2	2	2	2	2	4	4	4	4	4	4	4	4	4
2	27	4	2	3	5	4000	北京	3	3	2	2	2	2	2	3	2	2	3	3	3	3	3	2	2	3	3	3	3	4	3	2	2	3	3	3	3	2	2	4	4	4	4	4	4	4	4	4
2	27	3	1	2	6	4000	上海	2	2	2	2	2	2	2	1	2	2	2	2	2	2	2	2	2	2	2	2	2	2	2	2	2	2	2	2	2	2	2	1	1	1	1	1	1	1	1	1
2	28	4	2	2	6	4000	安徽	3	3	3	3	3	3	3	3	3	3	3	3	3	3	3	3	3	3	3	3	3	3	3	3	3	3	3	3	3	3	3	4	4	4	4	4	4	4	4	4
2	29	3	2	2	5	3000	安徽	3	3	3	3	3	3	3	3	3	3	3	3	3	4	3	2	3	4	3	3	4	3	3	4	4	3	4	3	4	3	4	4	3	4	5	4	4	4	5	4
1	30	4	2	2	5	3000	四川	2	4	3	3	3	3	4	3	3	4	3	3	3	3	3	3	4	4	3	3	3	3	3	3	3	3	3	3	3	3	4	5	4	5	5	5	5	5	4	6
1	21	4	2	2	2	1500	四川	5	4	5	5	5	5	5	4	5	2	4	5	4	4	4	4	4	4	5	4	5	5	5	4	5	5	5	5	2	4	4	5	5	5	5	6	5	5	5	6
2	23	4	2	3	2	1100	安徽	5	5	5	5	5	5	5	1	5	5	5	5	5	5	5	5	5	5	5	5	5	5	5	5	5	5	5	5	5	5	5	4	4	4	4	4	4	4	4	4
2	23	4	2	3	2	1000	陕西	5	5	5	5	5	5	5	1	5	5	5	5	5	5	5	5	5	5	5	5	5	5	5	5	5	5	5	5	5	5	5	7	7	7	7	7	7	7	7	4
2	23	5	2	2	1	636	四川	2	2	3	3	3	5	3	3	3	1	3	3	3	5	1	1	1	1	1	1	1	1	1	3	1	1	1	1	1	1	1	1	1	1	1	1	1	1	7	7
2	23	4	2	3	2	610	安徽	4	4	4	4	5	4	5	3	4	4	5	5	5	5	5	5	5	5	5	5	5	5	5	5	5	5	5	5	5	5	3	5	5	5	5	3	5	5	5	5
2	23	4	2	3	1	120	上海	5	5	5	5	5	5	5	1	5	5	5	5	5	5	5	5	5	5	5	5	5	5	5	5	5	5	5	5	5	5	5	7	7	7	7	7	7	7	7	7
2	23	5	2	3	1	110	上海	5	5	5	5	5	5	5	5	5	5	5	5	5	5	5	5	5	5	5	5	5	5	5	5	5	5	5	5	4	5	5	7	7	7	7	7	7	7	7	7
2	24	3	1	3	6	4000	四川	5	5	5	5	4	4	5	1	5	5	5	5	5	5	4	4	4	5	5	5	5	5	5	5	5	5	5	5	5	5	4	7	7	7	7	7	7	7	7	7
2	24	3	1	3	4	3000	上海	1	1	1	1	1	5	3	1	1	1	5	5	5	5	5	1	1	5	1	1	1	5	1	1	1	1	1	1	1	1	1	1	1	4	4	1	5	1	2	1
1	24	4	2	2	2	2000	上海	1	1	1	1	1	1	1	1	5	1	3	3	3	3	1	1	1	1	1	1	3	3	1	3	2	2	2	2	1	1	1	3	3	3	1	1	4	1	1	1
1	24	4	2	2	3	2000	四川	5	5	4	4	3	3	4	2	3	4	5	5	5	5	5	1	1	5	3	3	3	4	4	4	4	4	2	4	4	2	4	6	2	6	4	6	3	6	4	6
2	24	4	2	3	3	2000	广东	4	4	4	4	4	4	4	2	4	4	4	4	5	5	3	3	4	3	3	3	3	3	3	4	3	3	3	3	1	2	2	5	5	5	5	2	5	5	6	5
2	25	3	2	1	7	7000	四川	5	5	5	5	5	5	5	1	5	5	5	5	5	5	5	5	5	5	5	5	5	5	5	5	5	5	5	5	5	5	5	7	7	7	7	7	7	7	7	7
2	25	3	2	2	7	6000	四川	5	5	5	5	5	5	5	2	4	5	5	5	5	5	5	5	5	5	5	5	5	5	4	3	4	5	5	5	5	4	5	7	7	7	7	7	7	7	7	7
1	25	2	2	3	5	4500	上海	3	3	4	2	3	2	5	5	3	2	5	5	5	5	3	2	2	2	3	2	2	4	2	3	3	3	3	3	1	2	2	3	3	2	3	2	4	4	4	3
2	25	4	2	2	2	4000	安徽	5	5	5	5	5	5	5	5	5	5	5	5	5	5	5	5	5	5	5	5	5	5	5	5	5	5	5	5	3	5	5	7	7	7	7	7	7	7	7	7
1	25	4	2	3	5	3500	四川	5	5	5	5	5	5	5	1	5	5	5	5	5	5	5	5	5	5	5	5	5	5	5	5	5	5	5	5	5	5	5	7	7	7	7	7	7	7	7	7
2	25	3	2	2	5	3500	安徽	5	5	5	5	5	5	5	1	5	5	5	5	5	5	5	5	5	5	5	5	5	5	5	5	5	5	5	5	5	5	5	7	7	7	7	7	7	7	7	7
2	25	4	2	2	5	3000	上海	5	5	5	5	5	5	5	5	5	5	5	5	5	5	5	5	5	5	5	5	5	5	5	5	5	5	5	5	5	5	5	4	4	4	4	4	4	4	4	4
1	25	3	2	2	5	2500	四川	5	5	5	5	5	5	5	1	5	5	5	5	5	5	5	5	5	5	5	5	5	5	5	5	5	5	5	5	5	5	5	5	5	5	5	5	5	5	5	5
1	25	4	1	3	3	2000	安徽	3	4	5	5	5	5	5	3	3	3	5	5	5	5	5	5	5	5	5	5	5	5	3	5	5	5	5	5	5	5	5	7	7	7	7	7	7	7	7	7
2	25	4	1	2	3	1532	安徽	5	5	5	5	5	5	5	1	5	5	5	5	5	5	5	5	5	5	5	5	5	5	5	5	5	5	5	5	5	5	5	7	7	7	7	7	7	7	7	7
2	25	4	2	2	2	1200	安徽	4	4	4	2	3	3	3	4	4	4	5	5	5	5	4	3	3	2	2	3	4	4	4	3	2	2	2	2	2	2	3	6	6	6	6	5	6	6	6	6
1	25	5	2	2	1	300	上海	5	5	5	5	5	5	5	1	5	5	5	5	5	5	5	5	5	5	5	5	5	5	5	5	5	5	5	5	5	5	5	4	4	4	4	4	4	4	4	4
1	26	2	2	3	7	5600	四川	5	5	5	5	5	5	5	1	5	5	5	5	5	5	5	5	5	5	5	5	5	5	5	5	5	5	5	5	5	5	5	4	4	4	5	4	5	4	4	4
2	26	4	1	2	5	4200	安徽	5	5	5	5	5	5	5	1	5	5	5	5	5	5	5	5	5	5	5	5	5	5	5	5	5	5	5	5	5	5	5	4	4	7	7	7	7	7	7	7
1	26	4	1	2	5	3120	四川	5	5	5	5	5	5	5	1	5	5	5	5	5	5	5	5	5	5	5	5	5	5	5	5	5	5	5	5	5	5	5	7	7	7	7	7	7	7	7	7
1	26	4	2	3	5	2500	四川	5	5	5	5	5	5	5	1	5	5	5	5	5	5	5	5	4	4	4	5	5	4	5	4	5	4	4	4	5	5	5	5	5	6	6	7	7	7	7	7
2	26	4	2	2	3	2000	安徽	5	5	5	5	5	5	5	1	5	5	5	5	5	5	5	5	5	5	5	5	5	5	5	5	5	5	5	5	5	5	5	7	7	7	7	7	7	7	7	7
1	24	4	2	3	2	1200	上海	3	3	3	3	3	3	3	3	3	3	3	3	3	3	3	3	3	3	3	3	3	3	3	3	3	3	3	3	3	3	3	3	3	3	3	3	3	3	3	3
1	26	4	2	2	3	1600	上海	4	3	4	4	2	3	4	3	2	3	4	4	4	4	4	2	2	2	3	3	3	4	3	4	2	2	3	3	2	3	2	6	6	6	5	4	6	6	7	3
2	26	3	1	3	2	1100	湖北	5	5	5	5	5	5	5	1	5	5	5	5	5	5	5	5	5	5	5	5	5	5	5	3	3	3	3	3	5	3	3	2	2	2	2	2	2	2	2	2
2	27	2	1	3	7	5800	上海	3	1	5	1	3	3	3	2	4	2	5	5	5	5	4	3	3	2	1	1	2	5	3	3	1	1	2	2	1	1	1	2	3	4	4	1	4	5	5	1
2	27	4	1	3	6	5000	安徽	5	5	5	5	5	5	5	1	5	5	5	5	5	5	5	5	5	5	5	5	5	5	5	5	5	5	5	5	5	5	5	7	7	7	7	7	7	7	7	7
2	27	4	2	2	6	4500	安徽	5	5	5	5	4	5	5	1	5	5	5	5	5	5	5	5	5	5	5	5	5	5	5	5	5	5	5	5	5	5	5	6	6	7	7	3	5	6	5	5
2	27	4	2	2	5	3500	安徽	5	5	5	5	5	5	5	1	5	5	5	5	5	5	5	5	5	5	5	5	5	5	5	5	5	5	5	5	5	5	5	7	6	6	7	7	7	7	7	7
2	27	4	1	2	5	3000	安徽	5	5	5	5	5	5	5	3	5	5	5	5	5	5	5	5	5	5	5	5	5	5	5	5	5	5	5	5	5	5	5	7	7	7	7	7	7	7	7	7
2	28	2	1	3	8	8000	福建	5	5	5	5	5	5	5	1	5	5	5	5	5	5	5	5	5	5	5	5	5	5	5	5	5	5	5	5	5	5	5	5	5	6	6	4	4	4	4	4
2	28	4	2	3	5	4000	江苏	1	1	1	1	1	1	1	1	3	1	5	5	5	5	5	2	5	3	1	2	3	2	2	2	1	2	1	1	3	1	1	3	5	5	4	5	5	4	4	4
2	28	3	1	2	4	3500	安徽	5	5	5	2	1	5	5	5	5	5	5	5	5	5	5	5	5	5	5	4	5	5	5	5	2	2	3	2	1	2	4	5	5	6	6	5	6	5	6	5
1	28	4	2	2	5	2300	四川	5	5	5	5	5	5	5	1	5	5	5	5	5	5	5	5	5	5	5	5	5	5	5	5	5	5	5	5	5	5	5	7	7	7	7	7	7	7	7	7
2	29	3	2	2	7	6550	上海	1	1	1	3	3	3	5	5	3	1	3	4	4	5	5	4	3	3	3	1	1	1	1	1	1	1	3	3	3	4	3	5	5	5	5	5	5	5	5	4
2	29	4	2	3	5	5000	四川	5	5	5	5	5	5	5	1	5	5	5	5	4	4	4	5	4	4	5	4	5	4	5	5	4	5	5	5	5	5	5	5	5	5	5	5	5	5	5	5
2	29	3	2	2	5	3600	上海	5	5	5	5	5	5	5	1	5	5	5	5	5	5	5	5	5	5	5	5	5	5	5	5	5	5	5	5	5	5	5	5	4	3	5	4	4	3	5	5
2	30	1	1	2	9	10000	四川	5	5	5	5	5	5	5	1	5	5	5	5	5	5	5	5	5	5	5	4	5	5	5	4	5	5	4	4	5	5	5	7	7	7	7	7	7	7	7	6
2	30	2	1	3	5	3000	安徽	5	5	5	5	5	5	5	3	3	3	5	5	5	5	5	5	5	5	5	5	5	5	5	5	5	5	5	5	5	5	5	7	7	7	7	5	7	7	7	7
2	31	3	1	2	9	9000	安徽	5	5	5	5	5	5	5	5	5	5	5	5	5	5	5	5	5	5	5	5	5	5	5	5	5	5	5	5	5	5	5	6	6	6	6	6	6	6	6	6
2	31	2	2	2	7	8000	安徽	5	5	5	5	4	3	3	1	3	3	3	4	4	4	4	3	3	3	3	3	3	3	3	3	3	3	3	3	3	3	3	6	6	6	6	5	5	6	5	5
2	31	3	3	3	9	8000	安徽	5	5	5	5	5	5	5	1	5	5	5	5	5	5	5	5	5	5	5	5	5	5	5	5	5	5	5	5	5	5	5	7	7	7	7	7	7	7	7	7
1	31	1	1	1	10	7000	安徽	5	5	5	5	5	5	5	1	5	5	5	5	5	5	5	5	5	5	5	5	5	5	5	5	5	5	5	5	5	5	5	4	4	4	4	4	4	4	4	4
2	31	2	1	2	7	4000	上海	4	4	4	4	4	4	5	1	3	4	4	5	5	5	5	5	5	3	2	3	2	4	3	4	2	2	2	2	1	1	1	6	6	6	6	5	6	5	6	6
2	31	4	2	3	10	2500	上海	3	3	3	4	3	3	3	3	3	3	4	3	4	4	3	3	3	3	3	3	3	5	2	3	4	4	4	3	3	4	3	5	5	4	4	4	5	4	4	4
2	33	2	1	2	9	7500	安徽	5	5	5	5	5	5	5	1	5	5	5	5	5	5	5	5	5	5	5	5	5	5	5	5	5	5	5	5	5	5	5	7	7	7	7	7	7	7	7	7
1	35	2	2	2	11	11000	四川	5	5	5	5	5	5	5	1	5	5	5	5	5	5	5	5	5	5	5	5	5	5	5	5	5	5	5	5	5	5	5	7	7	7	7	7	7	7	7	7
2	36	3	1	2	12	7000	安徽	4	5	4	4	4	5	2	2	3	3	5	5	5	5	5	4	3	3	4	5	5	5	5	5	5	5	5	5	5	5	1	6	6	6	6	6	7	6	7	4
2	38	2	1	2	15	9600	安徽	5	5	5	5	5	5	5	1	5	5	5	5	5	5	5	5	5	5	5	5	5	5	5	5	5	5	5	5	5	5	5	7	7	7	7	7	7	7	7	7
2	43	3	1	2	24	22000	安徽	5	5	5	3	3	3	3	3	3	3	5	4	4	4	4	4	2	2	2	2	2	5	3	3	2	2	3	2	1	3	3	4	4	4	4	4	4	4	4	4
2	46	3	3	3	29	26000	安徽	5	5	5	5	5	5	5	1	3	3	5	5	5	5	5	5	5	5	4	4	4	5	5	5	5	4	5	5	3	4	4	7	7	7	7	4	4	7	7	7
1	23	4	2	3	3	1884	安徽	4	5	5	5	5	5	5	1	5	5	5	5	5	5	5	5	5	5	5	5	5	5	5	5	5	5	5	5	5	5	5	7	7	7	7	7	7	7	7	7
1	27	2	1	2	6	6000	四川	5	5	5	5	4	5	5	1	5	5	5	5	5	5	5	5	5	5	5	5	5	5	4	5	5	5	5	5	5	5	5	7	7	7	7	7	7	7	7	7
2	27	3	2	2	5	4000	四川	2	2	3	3	3	2	1	1	2	3	5	5	5	5	4	3	2	4	2	3	2	5	3	3	2	2	3	2	2	5	5	5	5	5	3	1	4	4	4	4
2	28	2	2	2	8	9000	上海	5	4	4	2	2	2	5	2	4	3	4	2	3	3	3	2	4	4	2	2	4	4	3	3	3	3	3	4	4	4	2	6	6	6	6	3	6	6	6	6
1	28	2	2	3	6	4000	四川	4	4	4	4	3	4	4	2	4	4	4	4	4	4	4	4	4	4	4	4	4	4	4	4	4	3	4	4	4	4	4	6	6	6	6	6	6	6	6	6
1	29	4	2	2	3	2000	安徽	4	3	4	5	3	5	5	5	4	4	5	5	5	5	5	5	5	5	5	5	5	5	4	5	5	5	5	5	2	5	5	5	5	5	5	4	4	4	5	4
2	21	4	2	3	1	277	上海	2	1	1	1	1	1	2	3	3	3	3	3	3	3	3	3	3	3	3	3	3	3	3	3	3	3	3	3	3	3	3	4	4	4	4	4	4	4	4	4
2	24	5	2	2	1	330	上海	3	3	3	3	3	4	4	3	3	3	4	4	4	4	3	3	3	3	3	3	3	4	3	3	2	2	3	3	3	2	3	4	4	4	4	4	4	4	4	4
2	27	2	2	2	6	5600	上海	3	3	3	2	2	3	3	3	3	3	5	5	5	5	5	3	3	3	3	3	3	5	4	4	3	3	3	3	2	2	2	4	4	5	4	4	6	4	6	6
1	28	4	2	3	6	4000	安徽	3	3	3	3	3	3	2	2	3	3	3	3	3	3	3	3	3	3	3	3	3	3	3	3	3	3	3	3	3	3	3	3	3	3	3	3	3	3	3	3
2	31	2	1	2	10	9000	安徽	4	4	4	4	4	4	3	5	5	4	5	5	5	5	4	3	3	3	3	3	4	5	4	4	3	3	3	3	3	3	3	6	4	4	4	4	6	4	6	6
2	31	2	1	2	9	8652	四川	3	3	3	3	3	3	4	4	3	2	4	4	5	5	4	4	4	4	3	3	3	3	3	3	4	4	3	4	3	3	4	5	5	4	4	5	5	5	5	4
2	35	3	1	3	8	6000	安徽	3	3	3	3	3	3	3	1	3	3	4	4	4	4	4	4	4	4	4	4	4	4	4	4	4	4	4	4	4	4	4	6	6	6	6	6	6	6	6	6

## Sheet: Clean_data (N=313)
gender	age	job position	marital status	highest education level	years of service	total flight time	Province of employment	Q4	Q5	Q6	Q7	Q8	Q9	Q10	Q11	Q12	Q13	MW	Q14	Q15	Q16	Q17	SP	Q18	Q19	Q20	Q21	Q22	Q23	Q24	Q25	Q26	Q27	Q28	Q29	Q30	Q31	Q32	Q33	Q34	SL	Q35	Q36	Q37	Q38	Q39	Q40	Q41	Q42
2	21	4	2	3	2	1300	安徽	4	4	4	4	4	4	5	5	5	5	4.4	5	5	5	5	5	5	3	5	2	4	4	3	5	5	4	3	3	5	4	1	5	4	3.82353	6	6	6	7	3	7	6	7
2	21	4	2	2	1	500	四川	5	5	5	5	5	5	5	3	3	5	4.6	5	5	5	5	5	5	5	5	5	5	5	5	5	5	5	5	5	4	5	2	5	5	4.76471	7	7	7	7	7	7	7	7
2	23	4	2	3	3	2170	上海	5	5	5	5	5	5	5	1	5	5	4.6	5	5	5	5	5	5	5	5	5	5	5	5	5	5	5	5	5	5	5	3	5	5	4.88235	7	7	7	7	3	7	7	7
2	23	4	1	2	3	1601	上海	2	2	3	2	3	2	4	2	3	4	2.7	2	4	2	4	3	3	3	2	4	2	3	3	3	3	4	4	2	4	4	3	4	3	3.17647	4	5	4	4	4	5	5	5
1	23	5	3	2	1	300	上海	5	5	3	3	5	5	5	5	5	5	4.6	5	5	5	5	5	5	5	5	5	5	5	5	5	5	5	5	5	5	5	5	5	5	5	7	7	7	7	7	7	7	7
1	24	4	2	3	2	1539	安徽	5	5	5	5	5	5	5	5	5	5	5	5	5	5	5	5	5	3	5	5	5	3	5	5	5	5	3	3	5	5	3	4	3	4.23529	6	7	7	7	7	7	7	7
1	24	4	2	3	2	1200	上海	5	5	5	5	5	5	3	5	5	5	4.8	5	5	5	5	5	5	4	4	5	5	5	5	5	4	5	5	5	5	5	4	3	5	4.64706	7	7	7	7	3	7	5	7
2	25	4	2	3	5	5000	安徽	4	4	4	4	4	4	4	2	4	4	3.8	4	4	4	4	4	4	4	5	5	5	5	5	5	5	5	5	5	5	5	5	5	5	4.88235	6	6	6	6	6	6	6	6
2	25	4	2	3	4	1500	四川	3	4	3	4	4	3	3	3	3	3	3.3	3	3	3	3	3	3	3	3	3	3	3	3	3	3	3	3	3	3	3	3	3	3	3	4	4	5	5	4	5	5	5
1	26	4	2	2	6	5000	安徽	3	4	3	5	5	5	5	5	4	5	4.4	5	5	5	5	5	5	5	5	5	5	4	4	4	4	4	4	3	3	3	3	4	4	4.05882	4	4	4	4	4	5	4	4
2	26	3	2	2	6	5000	安徽	4	4	4	4	4	3	4	4	3	4	3.8	4	4	4	4	4	4	4	4	4	4	3	4	4	4	4	3	4	3	4	4	3	4	3.76471	4	4	4	4	4	4	4	4
2	26	4	2	3	5	4000	四川	5	5	4	3	3	4	2	2	3	3	3.4	3	3	3	3	3	3	3	2	3	3	2	3	3	3	3	3	3	3	3	3	3	3	2.88235	2	3	2	2	1	4	5	3
2	26	4	1	2	5	3500	北京	5	5	5	5	5	4	5	5	4	3	4.6	5	5	5	5	5	4	4	4	4	4	4	4	5	4	4	4	5	4	5	3	4	4	4.11765	6	6	6	6	5	6	6	6
2	26	3	2	2	4	2800	上海	4	4	4	5	4	4	5	4	4	4	4.2	5	5	5	5	5	5	3	4	4	3	4	3	4	3	4	3	3	3	3	3	2	2	3.29412	5	5	5	5	1	6	6	5
2	26	3	1	2	3	2400	北京	5	5	5	5	3	4	5	5	5	3	4.5	5	4	4	4	4.25	4	3	3	4	3	4	3	4	4	4	4	4	4	4	2	3	4	3.58824	5	5	5	5	3	5	5	4
2	26	4	2	2	3	2300	上海	4	3	4	5	4	3	5	3	3	3	3.7	5	5	5	5	5	4	3	3	3	3	4	4	5	3	4	4	4	4	4	2	4	3	3.58824	4	4	5	5	4	5	6	5
1	26	4	2	2	2	1700	安徽	3	3	3	3	5	5	5	5	5	5	4.2	5	5	5	5	5	5	5	3	3	3	5	3	5	5	5	3	3	3	3	1	3	3	3.58824	4	4	7	4	6	4	4	7
1	27	2	1	3	6	5800	安徽	4	4	4	5	4	3	3	3	4	4	3.8	5	5	5	5	5	5	4	5	5	5	4	5	5	4	5	5	5	5	5	3	4	4	4.58824	6	6	6	6	6	6	6	6
1	27	2	2	3	7	5000	四川	3	3	3	2	3	3	2	4	5	3	3.1	4	4	4	4	4	4	3	3	3	3	3	3	3	3	3	3	3	3	3	3	3	3	3.05882	4	4	4	4	4	4	4	4
2	27	3	2	3	5	4000	安徽	5	5	5	5	5	5	5	5	5	5	5	5	5	5	5	5	5	5	5	5	5	5	5	5	5	5	5	4	4	5	2	4	4	4.58824	7	7	7	7	4	5	6	6
2	27	4	2	2	5	4000	安徽	5	5	5	5	5	5	5	3	5	3	4.6	5	5	5	5	5	5	5	5	5	5	5	5	5	5	5	5	5	5	5	3	3	3	4.64706	4	4	4	4	4	4	4	4
2	27	2	2	2	5	4000	上海	3	3	3	3	4	3	3	4	2	3	3.1	4	4	4	4	4	3	3	4	3	3	3	3	4	3	3	3	3	4	4	2	3	3	3.17647	5	5	5	4	4	4	4	4
2	27	2	2	3	5	3500	福建	4	4	4	4	4	4	3	4	4	4	3.9	4	4	4	4	4	4	4	4	4	3	4	3	4	3	4	3	3	3	3	3	3	3	3.41176	5	6	6	5	4	6	6	6
2	27	3	2	3	4	3500	上海	3	3	3	3	2	2	4	3	3	2	2.8	4	4	4	4	4	2	1	2	3	1	1	2	4	3	2	2	2	1	1	1	2	1	1.82353	4	4	4	3	2	5	4	4
2	27	5	2	2	5	3300	上海	4	4	4	4	4	4	4	5	4	4	4.1	5	5	5	5	5	5	5	5	5	5	5	5	5	5	4	3	3	4	3	2	3	3	4.11765	7	7	7	7	7	7	7	7
1	27	2	2	2	5	2000	四川	3	4	3	3	2	4	5	4	3	3	3.4	5	5	5	5	5	3	3	3	2	2	2	2	5	4	5	4	4	3	2	1	5	2	3.05882	2	6	6	5	1	5	5	7
1	27	4	2	2	2	1608	安徽	3	3	3	5	5	5	5	5	5	5	4.4	5	1	5	5	4	5	5	5	5	5	5	5	5	5	5	5	5	5	5	5	5	5	5	6	6	6	6	6	6	6	6
2	28	3	2	2	7	6000	安徽	3	5	5	3	3	5	5	1	3	3	3.6	5	5	5	5	5	5	5	5	5	5	3	3	5	3	5	3	3	3	3	3	3	3	3.82353	4	4	4	4	4	4	4	7
2	28	3	2	3	7	4000	安徽	5	4	4	4	4	4	4	4	4	3	4	5	5	5	5	5	4	4	4	4	4	3	4	5	4	4	4	4	4	4	3	4	4	3.94118	7	7	7	6	4	6	6	6
2	28	3	1	2	5	3500	上海	5	5	5	5	5	5	5	1	5	5	4.6	5	5	5	5	5	5	3	3	5	5	5	5	5	4	4	4	4	4	4	4	4	5	4.29412	7	7	7	7	7	7	7	7
2	28	4	2	3	4	2900	安徽	4	5	4	5	5	5	5	1	2	4	4	5	5	5	5	5	5	5	5	5	5	5	5	5	5	5	5	5	4	4	3	4	4	4.64706	6	6	6	6	4	6	6	6
2	28	3	1	3	5	2500	上海	5	5	5	3	4	5	5	3	5	4	4.4	5	5	5	5	5	4	4	4	4	4	4	4	5	4	4	4	4	4	4	5	4	4	4.11765	6	6	6	6	5	5	6	6
2	28	4	1	2	3	1500	安徽	3	4	3	4	3	4	4	4	5	5	3.9	5	5	5	5	5	5	5	5	5	5	5	5	5	5	5	5	5	5	5	2	5	5	4.82353	7	7	7	7	7	7	7	7
2	28	4	1	3	5	1100	安徽	4	4	4	4	4	4	5	3	4	5	4.1	5	5	5	5	5	5	5	5	5	5	5	5	5	5	5	5	5	5	5	1	5	5	4.76471	6	6	6	6	6	6	6	6
2	29	2	1	3	10	8500	安徽	5	5	5	4	4	4	4	4	4	4	4.3	4	4	4	4	4	4	4	4	4	4	4	4	4	4	4	4	4	4	4	3	4	4	3.94118	6	6	6	6	6	6	6	6
2	29	2	1	2	9	8000	四川	3	3	3	3	2	2	5	5	5	3	3.4	5	5	5	5	5	5	3	3	3	3	3	3	4	2	2	3	3	3	3	1	2	3	2.88235	4	4	4	4	4	4	4	4
2	29	3	1	2	6	4500	安徽	4	4	4	3	3	3	3	3	3	3	3.3	5	5	5	5	5	4	4	4	4	4	3	3	5	3	3	3	3	3	3	2	3	3	3.35294	4	4	4	4	2	4	4	4
1	30	2	1	2	9	8000	陕西	2	1	3	3	1	3	3	3	3	2	2.4	4	2	3	4	3.25	2	1	1	1	1	1	1	4	1	1	1	1	3	1	1	1	1	1.35294	3	4	4	2	2	3	1	4
1	30	2	1	3	10	8000	四川	3	3	3	3	3	3	3	3	3	3	3	3	3	3	3	3	3	3	3	3	3	3	3	3	3	3	3	3	3	3	3	3	3	3	4	4	4	4	4	4	4	4
2	30	4	1	2	8	6240	安徽	4	4	4	4	5	5	5	1	3	4	3.9	5	5	5	5	5	5	5	5	5	5	5	5	5	5	5	5	5	5	5	5	5	5	5	4	4	4	4	4	4	4	4
1	30	4	2	2	6	5000	安徽	4	4	4	4	4	4	4	4	4	4	4	5	4	4	4	4.25	4	4	4	4	4	3	4	5	3	4	4	4	4	4	2	5	4	3.88235	6	6	6	6	5	6	6	7
2	30	4	1	2	5	2600	安徽	5	5	5	5	5	5	5	4	5	5	4.9	5	5	5	5	5	5	5	5	5	5	5	5	5	5	5	5	5	5	5	5	5	5	5	6	6	6	6	6	6	6	6
2	31	3	1	3	11	11000	安徽	4	4	5	4	4	3	4	4	4	4	4	5	5	5	5	5	4	4	4	4	4	3	4	5	5	5	5	5	5	5	3	5	5	4.41176	4	6	6	5	4	7	5	6
2	31	3	1	2	8	5000	安徽	5	5	5	5	5	5	4	2	4	4	4.4	4	4	4	4	4	4	4	4	4	4	4	4	4	4	4	4	4	4	4	4	3	3	3.88235	4	4	4	4	4	4	4	4
2	33	2	1	3	16	14000	安徽	4	4	4	4	4	4	4	2	4	4	3.8	4	4	4	4	4	4	4	4	4	4	4	4	4	4	4	4	4	4	4	4	4	4	4	6	6	6	6	5	5	6	6
1	33	4	2	3	12	10000	上海	5	5	5	5	5	5	5	4	5	5	4.9	5	5	5	5	5	5	5	5	5	5	5	5	5	5	5	5	5	5	5	5	5	5	5	6	6	6	6	6	6	6	6
2	33	3	1	3	11	9400	安徽	5	4	4	4	5	5	5	3	4	5	4.4	5	5	5	5	5	5	5	5	5	5	5	5	5	5	5	5	5	5	5	3	5	5	4.88235	7	7	7	7	5	6	7	7
1	33	2	1	2	6	3000	四川	4	3	4	4	4	4	4	4	4	3	3.8	4	4	4	4	4	4	4	4	4	3	3	4	4	4	4	4	4	3	3	3	3	3	3.58824	5	5	5	5	5	5	5	5
1	35	2	1	3	14	10000	上海	5	5	5	3	3	3	3	5	5	3	4	5	5	5	5	5	5	5	3	5	3	3	3	5	3	3	4	4	5	5	1	4	5	3.88235	6	6	6	6	5	6	6	5
2	35	2	1	2	13	10000	安徽	5	4	4	4	4	4	4	5	5	5	4.4	5	5	5	5	5	5	5	5	5	5	5	5	5	5	5	5	5	4	5	4	5	5	4.88235	7	7	7	7	7	7	7	7
2	37	2	3	3	16	20000	安徽	4	4	4	4	4	4	4	4	4	4	4	5	5	5	5	5	5	5	5	5	5	5	5	5	4	4	5	4	4	4	2	4	4	4.41176	5	5	5	5	5	5	5	5
2	38	2	1	2	17	15000	安徽	3	4	5	5	5	5	5	3	3	3	4.1	5	5	5	5	5	5	5	5	5	3	4	5	5	5	5	4	4	5	5	5	5	4	4.64706	3	3	6	4	5	5	6	6
2	39	2	1	2	17	15000	安徽	5	5	5	5	5	5	5	5	5	5	5	5	5	5	5	5	5	3	3	3	3	5	5	5	4	5	2	2	5	4	1	3	1	3.47059	5	5	5	5	5	5	7	7
2	42	2	1	3	23	19000	安徽	5	5	5	5	5	5	5	5	5	5	5	5	5	5	5	5	5	5	5	5	5	5	5	5	5	5	5	5	5	5	3	5	5	4.88235	7	7	7	7	7	7	7	7
2	43	4	1	3	24	23000	安徽	5	5	5	5	5	5	5	1	5	5	4.6	5	5	5	5	5	5	5	5	5	5	5	5	5	5	5	5	5	5	5	5	5	5	5	7	7	7	7	7	7	7	7
2	45	2	1	3	21	20000	安徽	5	5	5	4	4	4	5	2	5	4	4.3	5	5	5	5	5	4	4	4	4	3	4	4	4	4	4	3	3	3	3	4	3	4	3.64706	5	5	6	6	5	6	6	6
2	50	2	1	2	29	20000	安徽	5	5	5	5	5	5	5	1	5	5	4.6	5	5	5	5	5	5	5	5	5	5	5	5	5	5	5	5	5	5	5	5	5	5	5	7	7	7	7	6	7	7	7
2	21	4	2	3	3	2000	四川	4	2	1	1	3	1	3	5	3	2	2.5	4	5	5	5	4.75	5	5	5	5	4	1	3	4	4	2	2	2	3	3	3	2	3	3.29412	4	4	5	4	4	6	5	4
2	22	4	2	3	2	1400	上海	4	5	5	4	4	4	4	2	4	4	4	5	4	4	5	4.5	4	5	4	5	4	4	4	4	4	5	5	5	5	5	3	4	5	4.41176	5	5	5	5	3	6	6	6
1	22	3	2	2	2	1300	四川	4	3	4	4	4	3	4	3	4	3	3.6	4	4	3	4	3.75	4	3	4	4	4	4	3	4	4	4	3	4	4	4	3	4	4	3.76471	4	6	5	6	3	6	6	3
2	22	4	2	2	1	500	四川	3	3	3	3	3	3	3	3	3	3	3	3	3	3	3	3	3	3	3	3	3	3	3	3	3	3	3	3	3	3	3	3	3	3	4	4	4	4	4	4	4	4
2	23	4	2	3	2	1700	上海	3	4	4	3	4	4	4	3	3	4	3.6	4	4	4	4	4	4	3	3	3	3	3	3	4	4	3	4	4	4	4	3	4	4	3.52941	5	5	6	4	4	5	6	6
2	23	4	2	3	2	1600	安徽	4	4	4	4	4	3	4	3	4	4	3.8	4	4	4	4	4	4	4	4	4	4	4	4	4	4	4	4	4	4	4	3	4	4	3.94118	5	5	5	5	5	5	5	5
1	23	4	2	2	2	800	上海	3	3	4	4	2	2	4	3	3	3	3.1	4	4	4	4	4	3	3	3	2	2	3	3	4	3	3	3	3	3	3	3	3	3	2.94118	5	5	5	5	4	5	5	5
2	23	4	2	3	1	640	四川	4	3	3	3	3	3	4	3	3	3	3.2	5	5	5	5	5	5	4	4	4	4	4	3	4	4	3	3	3	3	3	3	3	3	3.52941	4	4	4	4	4	4	4	4
2	24	3	2	2	5	3000	上海	2	3	3	2	4	3	3	2	4	3	2.9	4	2	3	4	3.25	3	4	3	3	4	3	3	2	4	3	3	4	3	3	3	4	3	3.23529	5	4	5	4	5	4	5	4
1	24	4	2	2	3	1700	上海	4	3	4	3	3	3	4	3	3	2	3.2	4	4	4	4	4	3	3	3	3	3	3	3	5	3	3	3	4	4	3	3	4	4	3.35294	5	6	6	5	2	6	5	5
2	24	4	2	3	2	1700	安徽	4	3	3	3	4	4	4	4	3	3	3.5	4	4	4	4	4	4	4	4	4	4	4	4	4	4	4	4	4	4	4	4	4	4	4	4	4	4	4	4	4	4	3
2	24	4	2	3	3	1500	四川	4	3	4	4	3	3	3	3	4	3	3.4	4	4	4	4	4	4	3	3	3	3	3	3	3	3	3	3	3	3	3	3	3	3	3.05882	7	7	7	7	4	7	7	7
2	24	4	2	3	1	280	上海	3	3	3	3	3	3	4	3	3	3	3.1	4	4	3	3	3.5	3	3	3	3	3	3	3	3	3	3	3	3	3	3	3	3	3	3	4	4	4	4	4	4	4	4
2	24	5	2	2	1	280	上海	3	3	3	3	3	3	3	3	3	3	3	3	3	3	3	3	3	3	3	3	3	3	3	3	3	3	3	3	3	3	2	3	3	2.94118	4	4	4	4	4	4	4	4
2	24	4	2	3	1	130	上海	5	4	4	5	4	3	4	5	4	4	4.2	5	5	5	4	4.75	4	4	4	4	4	4	4	4	4	4	4	4	4	4	3	4	4	3.94118	5	5	6	6	4	5	6	6
2	25	4	2	2	5	4500	安徽	4	3	3	3	4	4	4	4	4	4	3.7	4	4	4	4	4	4	3	3	3	3	4	4	4	3	3	3	3	3	3	3	3	3	3.23529	5	5	5	4	3	5	5	4
2	25	4	2	3	5	3600	安徽	2	2	2	4	2	2	1	1	2	1	1.9	3	4	4	4	3.75	2	2	2	2	3	3	2	3	2	2	3	3	4	4	1	3	2	2.52941	1	1	1	1	1	1	1	1
2	25	4	2	3	3	2600	上海	2	3	2	3	3	3	3	3	3	3	2.8	3	4	4	4	3.75	3	3	3	3	4	3	4	5	5	4	2	2	2	2	2	2	2	3	4	4	4	4	3	5	3	4
2	25	4	2	2	2	1182	山西	4	4	4	4	4	4	4	4	4	4	4	4	4	4	4	4	4	4	4	4	4	3	4	4	3	4	4	4	4	4	2	4	4	3.76471	5	4	5	5	4	5	5	5
2	25	4	2	3	2	1100	四川	3	3	3	3	3	3	3	3	3	3	3	4	4	4	4	4	4	3	3	3	3	3	3	3	3	3	3	3	3	3	3	3	3	3.05882	4	4	4	4	4	4	4	4
2	25	4	2	3	1	300	上海	4	4	4	4	4	4	4	4	4	4	4	5	5	5	5	5	4	4	4	4	4	4	4	4	4	4	4	4	4	4	3	3	3	3.82353	5	5	6	5	5	5	5	5
2	26	2	2	3	6	4000	浙江	3	3	3	2	2	2	2	3	3	3	2.6	3	4	4	4	3.75	4	2	3	2	3	3	3	3	3	3	3	3	3	3	3	3	3	2.94118	4	4	4	4	4	4	4	4
2	26	4	2	3	2	2000	安徽	3	3	3	3	3	3	3	4	4	2	3.1	3	3	3	3	3	3	3	3	3	3	3	3	3	3	3	3	3	3	4	3	3	3	3.05882	4	4	4	4	4	4	4	4
2	27	4	2	2	5	3800	安徽	4	4	4	4	4	4	4	4	4	4	4	4	4	4	4	4	4	4	4	4	4	4	4	4	4	4	4	4	4	4	2	4	4	3.88235	4	5	5	6	4	6	6	6
2	27	3	2	3	5	3530	安徽	5	5	5	4	4	4	4	2	4	4	4.1	4	5	4	4	4.25	5	4	4	4	5	5	5	5	4	4	5	4	5	4	4	4	4	4.41176	3	3	6	6	6	6	6	6
2	27	3	1	2	4	3000	海南	4	4	4	4	4	4	4	3	4	4	3.9	4	4	4	4	4	4	4	4	4	4	3	3	4	4	4	4	4	4	4	4	4	4	3.88235	6	6	6	6	6	6	6	6
2	27	3	2	2	5	2000	上海	3	3	3	3	4	4	3	3	3	3	3.2	3	3	3	3	3	3	3	3	3	3	3	3	3	3	3	3	3	3	3	3	3	3	3	4	4	4	4	4	4	4	4
2	27	4	2	2	3	1200	上海	3	3	3	4	3	3	4	3	4	3	3.3	4	4	4	4	4	4	3	3	3	3	3	3	3	3	3	3	3	3	3	3	3	3	3.05882	4	4	4	4	4	4	4	4
1	28	2	2	2	8	9800	四川	4	4	4	4	4	4	4	3	4	4	3.9	4	4	4	4	4	4	4	4	4	4	4	4	5	4	4	4	4	4	4	4	4	4	4.05882	5	5	5	5	4	5	4	4
2	28	3	1	2	5	5000	北京	4	4	4	4	3	4	3	3	3	3	3.5	4	4	4	4	4	4	4	4	4	4	4	4	4	4	4	4	4	4	4	2	4	3	3.82353	4	4	5	5	5	5	5	5
2	28	3	1	2	5	4410	北京	4	3	3	3	3	3	3	3	3	4	3.2	5	5	5	5	5	4	2	2	3	3	3	3	5	3	3	3	3	3	3	4	3	3	3.11765	5	4	6	4	2	7	5	6
2	28	3	2	2	6	4000	深圳	4	4	4	3	4	3	4	4	3	3	3.6	4	4	4	4	4	4	4	4	4	3	4	4	4	3	4	4	4	4	4	4	4	4	3.88235	5	5	5	5	4	5	5	5
2	28	3	2	3	4	2500	上海	3	4	4	3	3	3	4	2	4	2	3.2	4	4	4	4	4	3	3	3	3	3	3	3	3	3	3	3	3	4	3	2	3	2	2.94118	5	5	5	4	3	3	4	4
1	29	2	2	3	10	7000	四川	3	3	3	3	3	3	3	3	3	3	3	3	4	3	3	3.25	3	3	3	3	3	3	3	3	3	3	3	3	3	3	3	3	3	3	4	4	4	4	1	4	4	4
1	29	4	2	2	8	6000	四川	5	5	4	4	4	4	4	3	3	2	3.8	4	4	4	4	4	4	4	4	4	4	4	4	4	4	3	3	4	3	3	3	4	4	3.70588	5	4	5	5	4	5	5	5
1	30	2	2	2	10	9000	上海	4	4	4	4	4	4	4	5	3	2	3.8	3	4	4	4	3.75	4	4	4	4	4	4	4	4	4	4	4	4	4	4	4	4	4	4	4	6	6	5	5	5	5	5
1	30	4	1	3	10	8800	安徽	4	3	5	3	3	3	4	3	3	3	3.4	3	3	5	5	4	4	3	3	3	3	3	3	3	3	3	3	3	3	3	3	3	3	3.05882	5	5	5	5	5	5	4	4
2	30	3	2	2	7	5800	北京	4	4	4	3	5	4	4	3	3	4	3.8	4	4	4	4	4	4	4	4	4	4	4	4	4	4	4	4	4	4	4	4	4	4	4	5	5	6	5	4	5	4	5
2	30	3	1	1	5	5000	北京	4	4	4	3	4	4	4	4	4	3	3.8	4	4	4	4	4	4	4	4	4	4	4	3	3	3	3	3	3	3	3	3	3	3	3.35294	4	4	4	4	4	4	4	4
2	30	4	1	2	4	3000	安徽	5	5	5	5	5	5	5	5	5	5	5	5	5	5	5	5	5	5	5	5	5	5	5	5	5	5	5	5	5	5	1	5	5	4.76471	7	7	7	6	4	6	6	6
2	31	2	1	2	9	9000	安徽	3	3	3	3	5	3	3	3	3	3	3.2	3	3	3	3	3	3	3	3	3	3	3	3	3	3	3	3	3	3	3	3	3	3	3	5	5	5	5	5	5	5	5
2	31	4	1	2	8	6000	安徽	5	5	5	5	5	4	4	5	5	5	4.8	5	5	5	5	5	5	5	4	4	4	4	4	4	4	4	4	5	5	5	5	5	5	4.47059	7	7	7	7	5	7	6	6
2	31	2	1	2	9	6000	安徽	4	4	4	4	5	4	4	4	4	5	4.2	5	5	5	5	5	5	5	5	5	5	5	5	4	4	4	4	4	4	4	2	4	4	4.29412	6	6	6	6	6	6	6	6
2	32	5	1	3	8	7600	上海	4	4	4	4	4	4	4	3	4	4	3.9	4	4	4	4	4	4	4	4	4	4	4	4	4	4	4	4	4	4	4	3	4	4	3.94118	6	6	6	6	5	6	6	6
2	34	2	1	2	11	10000	安徽	4	4	3	3	3	3	4	4	4	3	3.5	3	4	2	4	3.25	3	2	4	2	4	2	4	2	3	4	4	2	4	2	2	3	4	3	4	3	5	6	3	5	4	5
2	35	4	1	2	12	10000	河北	4	3	2	4	3	3	3	2	3	3	3	4	3	3	3	3.25	3	3	3	3	3	3	3	3	4	4	4	3	4	3	4	4	4	3.41176	4	5	4	5	4	3	3	3
2	40	2	1	3	16	14000	安徽	3	5	5	3	3	4	3	4	4	3	3.7	5	5	5	5	5	5	3	3	3	3	4	4	5	4	4	3	3	3	3	2	3	3	3.41176	5	5	7	5	4	7	6	6
1	21	5	2	1	1	200	四川	3	3	3	3	3	3	3	3	3	3	3	3	3	3	3	3	3	3	3	3	3	3	4	4	4	4	4	4	4	4	4	3	3	3.52941	4	4	4	4	4	4	4	4
2	21	4	2	2	2	1500	安徽	4	3	3	3	3	3	3	3	3	3	3.1	3	3	3	3	3	3	3	3	3	3	3	3	3	3	3	3	3	3	3	3	3	3	3	4	4	4	4	4	4	4	4
1	22	4	2	3	4	3000	四川	3	3	3	4	3	4	4	3	3	3	3.3	3	3	3	4	3.25	4	3	3	3	3	3	3	3	3	3	3	3	3	3	3	3	3	3.05882	4	4	4	4	4	4	4	4
2	22	4	2	2	2	600	四川	4	4	4	4	4	4	4	2	4	4	3.8	4	5	4	4	4.25	4	4	4	4	4	4	4	4	4	4	4	4	4	4	2	4	3	3.82353	4	4	4	4	4	4	4	4
2	22	4	2	2	1	280	四川	4	4	4	4	3	4	4	2	4	4	3.7	4	4	4	4	4	4	4	4	4	4	4	4	4	4	4	4	4	4	1	3	1	3	3.52941	5	5	5	5	5	5	5	5
2	23	4	2	3	4	2700	四川	3	3	3	3	3	3	3	5	4	3	3.3	4	4	4	4	4	4	4	4	4	4	1	4	4	4	4	4	4	4	3	1	3	3	3.47059	1	1	1	1	1	1	4	6
2	23	3	1	3	5	2500	安徽	3	4	4	3	3	4	4	4	4	4	3.7	5	5	5	5	5	5	5	5	5	5	3	4	4	4	4	4	4	4	4	3	3	3	4.05882	6	6	6	6	6	6	6	6
2	23	4	2	3	3	2000	四川	3	3	3	3	3	3	3	3	3	3	3	3	3	3	3	3	3	3	3	3	3	3	3	3	3	3	3	3	3	3	3	3	3	3	4	4	4	4	4	4	4	4
2	23	4	2	3	2	1500	安徽	5	5	5	5	5	5	5	3	3	3	4.4	5	5	5	5	5	5	5	5	5	5	5	5	5	5	5	5	5	5	5	3	3	3	4.64706	7	7	7	7	4	4	4	4
2	23	4	2	3	2	1500	四川	4	5	2	3	4	4	4	2	4	3	3.5	3	3	3	3	3	3	3	3	3	3	3	3	3	3	3	3	3	3	3	3	3	3	3	4	4	4	4	4	4	4	4
2	23	4	2	3	2	1200	上海	3	3	3	3	3	3	3	3	3	3	3	3	3	3	3	3	3	3	3	3	3	3	3	3	3	3	3	3	3	3	3	3	3	3	4	4	4	4	4	4	4	4
2	23	4	2	3	2	809	四川	3	3	3	3	4	4	4	2	4	4	3.4	4	4	3	4	3.75	4	4	4	3	3	4	4	4	4	4	3	3	4	4	4	3	4	3.70588	4	4	6	5	4	4	5	4
2	24	3	2	2	4	3000	上海	3	3	3	3	3	3	3	3	3	3	3	3	3	3	3	3	3	3	3	3	3	3	3	3	3	3	3	3	3	3	3	3	3	3	4	4	4	4	4	4	4	4
2	24	4	2	3	3	2000	四川	3	3	3	3	3	3	3	3	3	3	3	3	3	3	3	3	3	3	3	3	3	3	3	3	3	3	3	3	3	3	3	3	3	3	4	4	4	4	4	4	4	4
2	24	4	2	2	3	2000	广东	3	3	3	2	2	2	3	4	3	3	2.8	4	3	4	3	3.5	2	3	4	3	2	3	4	3	2	3	4	3	2	3	4	3	2	2.94118	4	4	3	3	4	4	5	4
1	24	4	2	3	2	1900	上海	5	5	5	5	4	4	4	3	4	3	4.2	4	4	4	4	4	4	4	4	4	4	3	4	3	4	3	3	3	3	3	3	3	3	3.41176	4	4	4	3	2	5	5	5
2	24	4	2	2	3	1800	广东	3	3	3	3	3	3	3	3	3	3	3	4	4	4	4	4	4	3	3	3	3	3	3	3	3	3	3	3	3	3	3	3	3	3.05882	4	4	5	4	4	5	4	4
2	24	4	2	3	2	1400	上海	3	4	4	3	3	3	3	3	3	3	3.2	3	3	3	3	3	3	3	3	4	4	3	3	3	3	3	3	3	3	3	3	3	3	3.11765	4	4	4	4	4	4	4	4
2	24	4	2	2	2	1000	广东	3	3	3	3	3	3	3	5	5	5	3.6	5	5	5	5	5	5	5	5	5	5	5	5	5	5	5	5	5	3	5	2	5	2	4.52941	5	6	6	6	4	4	4	4
2	24	3	2	3	2	800	四川	3	4	3	4	3	4	3	2	3	4	3.3	3	4	3	4	3.5	3	4	3	4	3	4	3	4	3	4	3	4	3	4	3	4	3	3.47059	4	5	4	5	4	5	4	5
2	24	4	1	2	2	615	安徽	4	4	4	4	4	4	4	2	4	4	3.8	4	4	4	4	4	4	4	4	4	4	4	4	4	4	4	4	4	4	4	4	4	4	4	6	6	6	6	6	6	6	6
2	24	4	2	3	1	293	上海	3	3	3	3	3	3	3	3	3	3	3	5	5	5	5	5	5	5	5	5	5	5	5	5	3	3	3	3	3	3	3	3	3	3.94118	4	4	4	4	3	4	4	4
2	24	4	3	2	1	170	山西	3	3	3	3	3	3	3	3	3	3	3	3	3	3	3	3	3	3	3	3	3	3	3	3	3	3	3	3	3	3	3	3	3	3	4	4	4	4	4	4	4	4
2	25	4	2	2	6	5000	安徽	5	4	4	4	3	2	3	2	4	4	3.5	4	4	4	4	4	4	3	3	3	3	3	3	4	3	3	2	3	3	3	3	1	2	2.88235	5	5	5	5	3	5	5	5
2	25	4	2	3	5	3600	四川	3	3	3	3	3	3	3	3	3	3	3	5	5	5	5	5	5	3	3	3	3	4	4	4	3	3	4	4	4	4	3	4	4	3.64706	4	4	4	4	4	4	4	4
2	25	3	2	3	4	3000	上海	3	3	3	3	3	3	3	3	3	3	3	3	3	3	3	3	3	3	3	3	3	3	3	3	3	3	3	3	3	3	3	3	3	3	4	4	4	4	4	4	4	4
1	25	4	1	2	4	2500	四川	3	3	3	3	3	4	3	3	3	3	3.1	3	4	3	4	3.5	3	3	3	3	3	3	3	3	3	3	3	3	3	3	3	3	3	3	3	4	4	4	4	3	4	4
1	25	3	2	2	5	2500	重庆	3	3	3	3	3	3	3	3	3	3	3	3	3	3	3	3	3	3	3	3	3	3	3	3	3	3	3	3	3	3	3	3	3	3	4	4	4	4	4	4	4	4
1	25	4	2	3	2	1500	上海	3	3	3	3	3	3	3	3	4	3	3.1	4	4	4	4	4	4	3	3	3	3	3	3	3	3	3	3	3	3	3	3	3	3	3.05882	4	4	4	4	4	4	4	4
1	25	4	1	2	3	1200	四川	3	3	4	4	4	3	4	3	4	4	3.6	3	3	3	4	3.25	4	4	3	3	3	4	4	4	3	4	4	3	3	4	3	3	3	3.47059	5	5	4	4	4	4	5	5
2	26	4	1	3	7	4000	安徽	5	5	5	3	4	5	5	5	5	5	4.7	5	3	5	5	4.5	5	5	5	5	5	5	4	5	5	5	5	5	5	5	3	5	5	4.82353	5	5	6	5	4	6	6	5
2	26	4	2	2	5	4000	安徽	3	3	3	3	3	3	3	3	3	3	3	3	3	3	3	3	3	3	3	3	3	3	3	3	3	3	3	3	3	3	3	3	3	3	4	4	4	4	4	4	4	4
2	26	3	2	3	5	3500	四川	3	3	3	4	4	4	4	3	4	4	3.6	5	5	5	5	5	5	5	5	5	5	4	4	4	4	4	3	3	3	4	2	3	4	3.94118	5	5	6	6	4	5	5	5
2	26	3	2	2	4	3500	上海	2	4	3	2	5	3	3	2	2	3	2.9	3	4	3	2	3	4	4	2	4	3	4	2	2	3	2	3	3	3	4	2	4	4	3.11765	3	6	5	5	5	4	4	5
2	26	4	1	2	5	3000	四川	3	3	2	2	2	2	2	2	2	3	2.3	3	4	4	4	3.75	3	2	2	3	2	2	2	3	3	3	3	3	3	3	1	3	2	2.52941	3	3	4	3	3	3	3	3
2	26	4	2	2	5	2000	四川	3	3	3	3	3	3	3	3	3	3	3	3	5	5	5	4.5	5	3	3	3	3	3	3	5	5	5	5	5	4	3	4	3	3	3.82353	4	4	4	4	4	4	4	4
1	26	4	2	3	3	1230	上海	3	3	5	3	3	3	3	3	3	3	3.2	3	3	3	3	3	3	3	3	3	3	3	3	3	3	3	3	3	3	5	3	3	3	3.11765	4	4	4	4	4	4	4	4
2	27	4	1	3	7	7000	安徽	3	4	5	4	3	3	4	1	4	4	3.5	3	3	3	3	3	3	3	3	3	3	3	3	4	1	3	3	4	5	3	3	3	4	3.17647	4	4	4	4	4	4	4	4
1	27	3	2	3	7	5000	四川	4	3	3	3	3	3	4	3	3	3	3.2	3	3	3	3	3	3	3	3	3	3	3	3	3	3	3	3	3	3	3	3	3	3	3	4	4	4	4	4	4	4	4
2	27	3	2	2	5	4582	海南	3	3	3	1	5	3	5	3	4	3	3.3	5	5	5	5	5	5	3	5	3	3	3	3	5	3	3	3	3	2	3	2	3	2	3.17647	7	7	7	4	4	7	4	7
1	27	1	1	1	5	4500	四川	3	3	3	3	3	3	3	3	3	3	3	4	4	4	4	4	3	4	5	4	4	5	5	5	5	4	4	4	4	5	5	5	5	4.47059	5	6	6	6	6	6	6	5
2	27	3	1	2	6	4000	四川	3	3	3	3	3	3	3	4	4	3	3.2	5	5	5	5	5	5	5	3	3	3	5	5	5	5	5	5	3	3	3	2	3	2	3.82353	7	7	7	7	1	7	7	7
2	27	3	1	2	6	2000	上海	3	3	3	3	3	3	3	3	3	3	3	3	3	3	3	3	3	3	3	3	3	3	3	3	3	3	3	3	3	3	3	3	3	3	3	3	3	3	3	3	3	3
1	27	4	2	2	3	1700	上海	3	3	2	3	3	3	4	3	4	4	3.2	4	4	4	4	4	4	3	2	3	3	1	3	4	3	3	3	4	3	3	3	3	3	3	4	4	4	4	4	4	4	4
2	28	3	2	2	6	5230	安徽	3	3	3	3	4	4	4	3	3	3	3.3	4	4	4	4	4	4	3	3	3	3	3	3	3	3	3	3	3	3	3	2	2	2	2.88235	6	6	6	6	4	6	6	6
2	28	2	1	2	5	3600	四川	5	3	3	3	3	3	5	5	3	1	3.4	1	5	5	5	4	5	5	5	5	5	5	5	5	5	5	5	5	5	5	5	5	5	5	7	7	7	7	7	7	7	7
2	28	3	1	3	3	2500	上海	4	4	4	4	4	4	4	2	4	4	3.8	4	4	4	4	4	4	4	4	4	4	4	4	4	4	4	4	4	4	4	4	4	4	4	5	5	5	5	5	5	5	5
1	28	4	2	2	2	1664	安徽	4	3	4	3	4	4	3	4	4	3	3.6	4	4	4	4	4	4	2	2	3	2	3	3	4	3	4	4	4	4	3	4	4	4	3.35294	6	6	6	6	6	6	6	5
2	28	3	2	3	8	1100	安徽	3	3	3	3	3	3	3	3	3	3	3	5	5	5	5	5	4	3	3	3	3	3	3	3	3	3	3	3	3	3	3	3	3	3.05882	4	4	4	4	4	4	4	4
2	29	3	1	3	5	2000	安徽	5	2	5	5	3	1	1	4	5	5	3.6	5	5	5	5	5	5	5	5	5	3	5	5	5	4	5	5	5	5	5	1	5	5	4.58824	4	7	7	7	4	4	7	7
1	30	5	3	5	8	7000	四川	3	3	3	3	3	3	3	3	3	3	3	3	3	3	3	3	3	3	3	3	3	3	3	3	3	3	3	3	3	3	3	3	3	3	4	4	4	4	4	4	4	4
2	32	2	1	2	10	8000	西藏	3	3	3	3	3	4	3	3	3	3	3.1	3	3	3	3	3	3	3	3	3	3	3	3	3	3	3	3	3	3	3	3	3	3	3	4	4	4	4	4	4	4	4
2	36	2	2	2	13	11000	安徽	3	3	3	3	3	3	3	3	3	3	3	3	3	3	3	3	3	3	3	3	3	3	3	3	3	3	3	3	3	3	3	3	3	3	4	4	4	4	4	4	4	4
1	36	2	1	2	12	9000	四川	5	5	5	5	5	5	5	4	4	4	4.7	5	5	5	5	5	5	4	4	4	4	4	4	4	4	4	4	4	4	4	4	4	4	4.05882	6	6	6	6	6	6	6	6
2	39	2	1	2	20	13000	安徽	5	5	5	5	5	5	5	4	5	5	4.9	5	5	5	5	5	5	4	4	4	4	4	4	5	4	4	4	4	4	4	1	3	3	3.82353	6	6	6	7	6	6	6	6
2	21	4	2	3	2	1200	安徽	4	4	4	4	4	4	4	5	5	5	4.3	5	5	5	5	5	5	5	5	5	5	5	5	5	5	5	5	5	5	5	5	5	5	5	5	7	6	7	6	7	7	6
2	23	4	2	3	4	3888	四川	3	3	2	2	3	2	4	4	4	3	3	3	4	3	4	3.5	3	3	3	3	3	3	3	3	3	3	3	3	3	3	3	3	3	3	4	4	4	4	1	5	5	5
2	23	4	2	3	2	1500	四川	4	4	4	3	4	3	4	4	4	3	3.7	5	5	5	5	5	5	5	5	5	4	4	4	5	4	4	4	4	5	5	2	5	4	4.35294	7	7	7	7	5	7	7	7
2	24	4	2	3	5	5000	安徽	5	5	5	5	5	5	5	1	5	5	4.6	5	5	5	5	5	5	5	5	5	5	5	5	5	5	5	5	5	5	5	5	5	5	5	5	6	5	4	4	7	7	7
2	24	3	2	3	4	3400	四川	5	4	5	4	3	3	4	4	4	4	4	5	5	5	5	5	4	3	3	3	3	3	3	5	4	4	4	4	4	3	3	4	3	3.52941	4	4	5	4	4	4	4	4
2	24	2	2	2	3	1600	福建	3	3	3	4	3	3	3	3	3	3	3.1	3	5	5	5	4.5	3	3	3	3	3	3	3	3	3	3	3	3	3	3	3	3	3	3	4	4	4	4	4	4	4	4
2	24	4	1	3	3	1500	上海	4	5	5	5	4	4	5	2	4	4	4.2	5	5	5	5	5	5	5	5	5	5	5	5	5	5	5	5	5	4	3	3	4	3	4.52941	6	6	6	5	4	6	6	7
2	24	4	2	2	2	1300	安徽	4	4	4	4	4	4	4	2	4	4	3.8	4	4	4	4	4	4	4	4	4	4	4	4	4	4	4	4	4	4	3	3	4	3	3.82353	5	5	5	5	5	5	5	5
2	24	4	2	2	3	1200	重庆	4	4	3	4	4	4	3	3	3	3	3.5	4	4	4	4	4	4	4	3	3	3	4	4	4	3	4	4	4	4	4	2	4	3	3.58824	5	5	5	4	4	4	4	4
2	24	4	2	3	1	160	上海	5	3	4	3	5	4	4	4	3	3	3.8	3	5	5	5	4.5	4	4	4	4	4	3	3	5	4	4	5	5	4	4	4	4	4	4.05882	4	4	4	4	4	4	4	4
2	25	3	2	3	4	4000	安徽	5	5	5	5	5	5	5	1	5	5	4.6	5	5	5	5	5	5	5	5	5	5	4	4	5	5	5	5	5	5	5	5	5	5	4.88235	7	4	6	6	4	6	4	6
2	25	4	2	3	2	1500	四川	5	5	5	5	5	5	5	1	5	5	4.6	5	4	5	4	4.5	5	4	4	5	4	4	5	4	5	4	5	4	5	4	5	4	5	4.47059	7	7	6	7	6	7	6	7
2	25	4	2	2	3	1200	上海	5	5	5	4	5	5	5	5	5	5	4.9	5	5	5	5	5	5	5	5	5	5	5	5	5	5	5	5	5	5	5	3	5	5	4.88235	7	7	7	7	4	7	7	7
2	26	4	2	2	4	3000	安徽	2	3	3	3	4	4	4	4	4	3	3.4	4	4	4	4	4	4	4	4	4	4	4	4	4	4	4	4	4	4	4	4	4	4	4	5	5	5	5	5	6	5	5
2	26	4	2	2	4	2000	安徽	5	5	5	5	5	5	5	1	5	5	4.6	5	5	5	5	5	5	5	5	5	5	5	5	5	5	5	5	5	5	5	5	5	5	5	7	7	7	7	7	7	7	7
1	26	4	2	2	3	1700	安徽	3	5	5	3	5	5	5	5	5	3	4.4	5	5	5	5	5	3	2	2	2	2	2	1	5	4	5	3	3	3	3	1	3	3	2.76471	4	4	7	3	3	3	3	7
2	26	3	1	2	3	1200	北京	5	5	3	4	2	3	5	3	3	3	3.6	5	5	5	5	5	5	4	4	4	4	4	4	5	3	4	4	3	4	4	3	4	3	3.88235	6	5	6	5	4	5	5	5
1	27	4	1	2	4	5000	安徽	3	4	4	3	4	4	4	4	4	4	3.8	4	4	4	4	4	4	4	4	4	3	3	4	4	4	4	3	3	3	3	3	3	3	3.47059	5	5	5	5	5	5	5	5
2	27	4	2	3	5	3000	上海	4	4	4	4	4	4	5	5	4	4	4.2	4	4	4	4	4	4	4	4	4	4	4	4	4	4	4	4	4	4	4	4	4	4	4	5	5	5	5	5	5	5	5
2	28	3	2	2	6	5070	山东	4	4	3	3	3	3	3	2	4	4	3.3	4	4	4	4	4	4	4	4	4	4	4	4	4	4	4	4	4	4	4	4	4	4	4	4	4	4	4	4	4	4	4
2	28	4	1	3	5	4000	安徽	3	3	3	3	3	3	4	3	3	3	3.1	4	4	4	5	4.25	4	3	3	3	3	2	2	5	4	5	3	3	3	3	3	3	3	3.23529	6	6	6	6	4	6	4	6
2	28	3	1	2	4	3000	上海	3	4	3	4	4	4	4	2	4	4	3.6	4	4	4	4	4	4	3	3	3	3	3	4	4	4	4	2	2	1	1	1	1	3	2.70588	4	4	4	4	1	4	4	4
2	29	4	1	3	8	6800	安徽	4	5	5	5	5	5	5	1	5	5	4.5	5	5	4	4	4.5	5	5	5	5	5	4	4	5	5	5	5	5	5	5	5	5	4	4.82353	4	4	4	4	4	4	4	4
2	29	3	1	2	7	5000	安徽	5	5	5	5	5	5	4	5	5	5	4.9	5	5	5	5	5	5	5	5	5	5	5	5	5	5	5	5	5	5	5	5	5	5	5	7	7	7	7	6	7	7	7
2	29	3	1	2	5	4000	安徽	3	3	3	3	3	3	4	4	3	3	3.2	5	5	5	5	5	4	2	3	3	2	1	3	4	3	3	3	3	3	3	2	2	3	2.76471	5	5	5	5	4	6	4	5
2	30	3	2	2	6	7000	安徽	3	3	3	3	2	2	2	4	4	3	2.9	4	4	4	4	4	4	3	2	3	3	3	4	3	3	3	3	2	4	4	3	3	2	3.05882	4	4	3	3	3	3	3	4
2	31	3	1	2	8	4500	安徽	5	5	5	5	4	4	4	5	5	5	4.7	5	5	5	5	5	5	5	3	5	5	5	5	5	5	5	5	5	5	5	5	5	5	4.88235	7	7	7	7	7	7	7	7
2	31	4	3	2	4	3000	安徽	4	2	4	2	4	3	4	4	4	4	3.5	4	4	4	4	4	4	3	4	4	4	4	4	4	4	4	4	4	4	4	2	4	4	3.82353	6	6	6	5	4	6	5	6
2	32	2	2	2	7	4500	重庆	4	5	4	4	4	4	3	5	3	3	3.9	3	4	4	4	3.75	4	4	4	4	4	4	4	4	4	4	4	4	4	4	4	4	4	4	6	6	6	6	6	6	6	6
2	37	2	2	3	15	14100	安徽	5	5	5	3	4	4	4	3	3	3	3.9	5	5	5	5	5	5	4	4	4	4	5	4	5	4	5	3	3	3	3	3	3	3	3.82353	5	5	5	5	3	4	5	5
2	38	2	1	3	20	15000	上海	3	3	3	3	3	3	4	3	4	4	3.3	5	5	5	4	4.75	4	5	4	4	4	4	4	4	4	4	4	4	4	4	4	4	4	4.05882	4	5	4	5	4	5	5	5
2	38	3	3	3	16	14000	安徽	3	3	3	3	3	3	3	3	3	3	3	5	5	5	5	5	5	5	5	3	3	3	3	5	5	3	3	2	3	1	1	1	1	3.05882	4	4	7	5	4	6	5	6
2	38	2	3	2	16	12000	安徽	5	4	5	5	5	4	4	3	4	5	4.4	5	5	5	5	5	5	5	5	5	5	5	5	5	5	5	4	4	4	4	1	4	3	4.35294	5	5	5	5	5	5	5	5
2	40	2	1	3	21	20000	安徽	5	5	5	4	5	5	5	4	4	4	4.6	5	5	5	5	5	5	3	2	4	3	2	3	5	5	3	3	3	2	2	3	2	3	3.11765	6	6	6	6	5	5	5	6
2	45	2	1	3	26	15000	安徽	5	5	5	5	5	5	5	2	4	5	4.6	5	5	5	5	5	5	5	5	5	5	5	5	5	5	5	5	5	5	5	5	5	5	5	7	7	7	7	6	7	7	7
1	22	4	2	2	1	384	上海	5	4	4	3	5	3	3	5	4	5	4.1	4	5	5	5	4.75	5	3	3	4	4	2	4	5	2	4	3	3	3	3	1	3	4	3.29412	5	6	7	4	3	5	6	6
1	23	4	2	3	4	1000	四川	4	4	3	4	4	4	4	3	4	4	3.8	4	4	4	4	4	4	4	3	4	4	4	4	3	4	3	4	4	3	4	4	4	3	3.70588	6	6	5	6	6	4	6	4
2	23	4	2	2	1	300	四川	5	5	5	5	5	4	5	2	5	4	4.5	5	5	5	5	5	5	5	5	5	5	5	5	5	5	5	5	5	5	5	5	5	5	5	6	6	6	6	7	7	6	6
1	24	3	2	3	5	4000	四川	3	3	4	3	4	4	3	3	3	3	3.3	5	5	5	3	4.5	3	3	3	3	3	3	3	3	3	3	3	3	3	3	3	3	3	3	4	4	4	4	4	4	4	4
1	24	4	2	2	3	2000	四川	4	4	3	4	3	4	3	2	3	4	3.4	3	4	3	4	3.5	3	4	3	4	3	4	3	4	3	4	3	4	3	4	3	4	4	3.52941	4	5	4	5	4	5	4	5
2	24	4	2	3	3	1500	四川	4	2	3	3	2	2	3	3	3	3	2.8	4	5	5	5	4.75	5	3	3	3	3	2	3	3	3	2	3	3	3	3	3	3	3	3	4	4	4	4	2	4	4	4
2	25	4	2	2	6	5200	安徽	4	5	5	4	5	4	3	5	5	5	4.5	5	5	5	5	5	5	4	4	4	4	5	5	5	4	4	3	4	4	4	2	4	3	4	6	7	7	7	5	5	5	6
2	25	3	1	3	6	3000	四川	4	4	4	4	4	4	4	2	4	4	3.8	4	4	4	4	4	4	4	4	4	4	4	4	4	4	4	4	4	4	4	4	4	4	4	6	6	6	6	6	6	6	6
2	25	4	2	2	3	2500	重庆	4	4	4	3	4	3	4	3	3	4	3.6	3	3	3	4	3.25	3	4	3	3	4	3	3	3	3	3	3	3	3	3	3	3	4	3.17647	4	4	4	4	4	4	4	4
2	25	3	2	2	4	2200	四川	4	4	3	4	4	4	4	2	4	4	3.7	4	4	4	4	4	4	4	4	4	4	4	4	4	4	4	4	4	4	4	4	4	4	4	5	5	5	5	5	5	5	5
2	25	4	2	2	3	1800	重庆	3	3	4	4	4	4	4	4	4	4	3.8	4	4	4	4	4	4	4	4	4	4	3	4	4	3	4	3	3	3	3	3	3	4	3.52941	5	5	5	5	3	5	5	5
2	25	4	2	3	1	600	四川	4	4	5	4	5	4	4	2	5	4	4.1	5	4	4	4	4.25	4	4	5	5	4	5	4	4	5	4	5	4	4	4	3	4	4	4.23529	4	4	4	5	5	5	5	5
1	26	3	2	3	6	6000	四川	3	3	3	3	3	3	3	3	3	3	3	3	3	3	3	3	3	3	3	3	3	3	3	3	3	3	3	3	3	3	3	3	3	3	4	3	4	3	3	3	3	3
1	26	2	1	2	6	5000	四川	4	4	4	4	4	4	3	2	4	4	3.7	3	4	4	4	3.75	4	3	4	4	4	4	4	4	3	4	4	4	3	4	4	4	4	3.82353	6	6	5	6	1	6	6	6
1	26	4	1	2	6	5000	四川	4	4	4	4	4	4	4	2	4	3	3.7	3	4	4	4	3.75	4	4	4	4	4	4	4	4	4	4	4	4	4	4	4	4	4	4	4	4	4	4	5	5	5	5
1	26	2	2	1	5	3000	四川	4	4	4	4	4	4	4	2	4	4	3.8	4	4	4	4	4	4	4	4	4	4	4	4	4	4	4	4	4	4	4	4	4	4	4	5	5	5	5	5	5	5	5
2	26	3	2	3	4	2500	上海	3	3	4	4	4	3	4	3	3	3	3.4	4	4	4	4	4	4	3	3	4	3	3	3	4	4	4	4	4	3	4	3	3	3	3.47059	5	5	5	4	4	5	5	4
2	26	4	2	3	2	1600	安徽	4	4	4	4	4	4	4	2	4	4	3.8	4	5	5	5	4.75	5	5	5	5	4	4	4	4	4	4	4	4	5	4	4	4	4	4.29412	4	4	5	5	4	4	4	4
2	26	4	1	2	2	1346	福建	5	5	5	5	5	5	5	5	5	5	5	5	5	5	5	5	5	5	5	5	5	5	5	5	5	5	5	5	5	5	5	5	5	5	7	7	7	7	7	7	7	7
2	27	4	2	3	4	3000	安徽	4	4	4	4	3	3	3	4	3	4	3.6	3	3	3	4	3.25	3	3	3	3	3	4	3	4	4	3	4	3	4	3	4	3	4	3.41176	4	4	4	4	4	4	5	4
2	28	2	2	3	6	5576	新疆	4	4	4	3	4	3	4	4	4	3	3.7	4	4	4	4	4	4	3	3	3	3	4	3	4	3	4	4	4	4	4	2	3	2	3.35294	6	6	6	6	6	5	6	6
1	28	4	2	2	9	5000	四川	4	3	4	3	4	4	4	2	4	4	3.6	4	4	4	4	4	4	4	4	3	4	4	4	4	4	4	4	4	4	4	4	4	4	3.94118	4	4	4	4	4	4	4	5
1	29	3	1	2	6	2600	四川	3	3	3	3	3	3	3	2	2	4	2.9	3	3	4	2	3	3	4	3	2	4	2	4	2	4	2	3	3	3	2	2	3	4	2.94118	2	6	6	5	6	5	5	5
2	30	4	1	3	7	6000	安徽	4	4	4	4	4	4	4	2	4	4	3.8	4	4	4	4	4	4	4	4	4	4	4	4	4	4	4	4	4	4	4	4	4	4	4	5	5	5	5	2	5	5	5
1	30	3	1	2	5	4000	安徽	4	4	3	3	4	4	4	4	4	4	3.8	5	4	4	4	4.25	4	4	4	4	4	4	4	4	4	4	4	4	3	4	3	4	3	3.82353	7	6	7	6	5	5	6	5
2	30	4	1	3	6	4000	安徽	4	4	5	4	4	3	3	4	4	4	3.9	5	5	5	5	5	5	5	5	5	4	4	4	5	5	5	5	4	4	4	3	4	3	4.35294	5	5	5	5	5	6	6	6
1	30	5	1	2	3	1200	四川	3	4	4	4	4	4	4	3	4	4	3.8	3	4	4	4	3.75	4	3	4	4	4	3	4	4	4	4	3	4	4	4	4	4	3	3.76471	5	4	4	5	5	5	5	5
2	31	3	2	2	8	6000	安徽	4	4	4	4	4	4	4	3	4	4	3.9	4	4	4	4	4	4	4	4	4	3	4	4	4	4	4	4	4	4	4	4	4	4	3.94118	6	6	6	6	6	6	6	6
2	32	3	1	3	10	7000	安徽	5	5	5	5	5	5	5	1	5	5	4.6	5	5	5	5	5	5	5	5	5	5	5	5	5	5	5	5	5	5	5	5	5	5	5	7	7	7	7	7	7	7	7
2	35	2	2	3	16	14000	安徽	4	4	4	3	4	4	3	4	3	3	3.6	5	5	5	5	5	4	3	3	3	3	4	4	5	3	3	3	3	3	3	2	3	4	3.29412	4	4	5	4	4	5	4	6
2	35	2	1	2	12	11000	安徽	5	5	5	5	5	5	5	5	5	5	5	5	5	5	5	5	5	5	5	3	3	4	4	5	5	4	3	3	4	4	2	4	3	3.88235	5	5	5	5	4	5	6	6
2	35	3	3	2	10	7000	上海	5	3	3	3	3	3	3	3	3	3	3.2	3	3	3	3	3	3	3	3	3	3	3	3	3	3	3	4	3	3	3	3	3	3	3.05882	6	4	6	7	4	7	7	6
2	35	3	1	3	8	6000	安徽	4	4	4	4	4	4	4	2	4	4	3.8	4	4	4	4	4	4	4	4	4	4	4	4	4	4	4	4	4	4	4	4	4	4	4	6	6	6	6	6	6	6	6
1	35	2	1	2	10	3000	四川	4	4	4	4	4	4	4	2	4	4	3.8	4	5	5	5	4.75	5	5	5	5	5	5	5	5	5	5	4	4	4	4	3	4	4	4.52941	4	4	4	4	4	4	4	4
2	39	4	1	2	16	12000	安徽	4	4	4	4	4	4	4	2	4	4	3.8	5	5	5	5	5	4	3	4	3	3	3	4	4	4	4	4	4	4	4	3	4	3	3.64706	5	5	5	5	3	6	6	6
2	48	2	3	3	28	15000	安徽	5	5	5	3	3	5	5	5	5	5	4.6	5	5	5	5	5	5	5	5	5	5	5	5	5	5	5	5	5	5	5	5	5	5	5	7	7	7	7	7	7	7	7
1	22	4	2	3	2	630	安徽	3	4	4	3	3	3	3	3	3	3	3.2	3	3	3	3	3	3	3	3	3	3	3	3	3	3	3	3	3	3	3	3	3	3	3	4	4	4	4	4	4	4	4
2	23	4	2	3	3	2100	上海	4	3	3	3	3	3	3	3	3	1	2.9	4	4	4	5	4.25	3	3	3	3	3	3	3	5	3	4	2	2	3	3	3	3	3	3.05882	4	4	4	4	4	4	4	4
2	23	4	2	2	3	2000	上海	3	2	2	2	2	2	4	3	3	3	2.6	5	4	4	4	4.25	4	3	3	3	3	3	3	4	2	3	3	3	3	3	2	3	2	2.94118	4	4	5	4	3	5	4	4
2	23	4	2	3	2	1000	四川	3	4	4	4	4	4	3	2	4	3	3.5	4	3	4	3	3.5	4	4	3	4	4	4	4	3	4	4	3	4	4	4	4	3	4	3.76471	6	6	6	5	5	5	5	4
1	25	3	2	2	4	3000	上海	3	3	3	3	3	3	3	3	3	3	3	3	4	4	4	3.75	4	4	4	4	4	3	3	3	3	3	3	3	4	4	4	4	4	3.58824	3	3	3	3	3	3	3	3
2	25	4	2	2	4	2000	安徽	3	3	4	2	4	4	4	4	3	2	3.3	5	5	5	5	5	5	5	5	4	4	4	4	4	4	4	5	5	5	5	5	5	5	4.58824	7	7	7	5	4	6	5	5
2	25	4	2	2	3	1500	四川	4	4	4	4	4	4	4	2	4	4	3.8	4	4	4	4	4	4	4	4	4	4	4	4	4	4	4	4	4	4	3	1	3	3	3.64706	6	6	6	6	6	6	6	6
2	27	3	2	3	6	4550	安徽	3	3	3	3	3	3	3	4	3	3	3.1	5	5	5	5	5	5	5	5	3	3	3	3	5	4	3	1	2	2	2	2	2	2	3.05882	4	4	4	4	4	4	4	4
2	27	4	2	3	5	4000	北京	3	3	2	2	2	2	2	3	2	2	2.3	3	3	3	3	3	3	2	2	3	3	3	3	4	3	2	2	3	3	3	3	2	2	2.70588	4	4	4	4	4	4	4	4
2	27	3	1	2	6	4000	上海	2	2	2	2	2	2	2	1	2	2	1.9	2	2	2	2	2	2	2	2	2	2	2	2	2	2	2	2	2	2	2	2	2	2	2	1	1	1	1	1	1	1	1
2	28	4	2	2	6	4000	安徽	3	3	3	3	3	3	3	3	3	3	3	3	3	3	3	3	3	3	3	3	3	3	3	3	3	3	3	3	3	3	3	3	3	3	4	4	4	4	4	4	4	4
2	29	3	2	2	5	3000	安徽	3	3	3	3	3	3	3	3	3	3	3	3	3	3	4	3.25	3	2	3	4	3	3	4	3	3	4	4	3	4	3	4	3	4	3.35294	4	3	4	5	4	4	4	5
1	30	4	2	2	5	3000	四川	2	4	3	3	3	3	4	3	3	4	3.2	3	3	3	3	3	3	3	4	4	3	3	3	3	3	3	3	3	3	3	3	3	4	3.17647	5	4	5	5	5	5	5	4
1	21	4	2	2	2	1500	四川	5	4	5	5	5	5	5	4	5	2	4.5	4	5	4	4	4.25	4	4	4	4	5	4	5	5	5	4	5	5	5	5	2	4	4	4.35294	5	5	5	5	6	5	5	5
2	23	4	2	3	2	1100	安徽	5	5	5	5	5	5	5	1	5	5	4.6	5	5	5	5	5	5	5	5	5	5	5	5	5	5	5	5	5	5	5	5	5	5	5	4	4	4	4	4	4	4	4
2	23	4	2	3	2	1000	陕西	5	5	5	5	5	5	5	1	5	5	4.6	5	5	5	5	5	5	5	5	5	5	5	5	5	5	5	5	5	5	5	5	5	5	5	7	7	7	7	7	7	7	7
2	23	5	2	2	1	636	四川	2	2	3	3	3	5	3	3	3	1	2.8	3	3	3	5	3.5	1	1	1	1	1	1	1	1	1	3	1	1	1	1	1	1	1	1.11765	1	1	1	1	1	1	1	7
2	23	4	2	3	2	610	安徽	4	4	4	4	5	4	5	3	4	4	4.1	5	5	5	5	5	5	5	5	5	5	5	5	5	5	5	5	5	5	5	5	5	3	4.88235	5	5	5	5	3	5	5	5
2	23	4	2	3	1	120	上海	5	5	5	5	5	5	5	1	5	5	4.6	5	5	5	5	5	5	5	5	5	5	5	5	5	5	5	5	5	5	5	5	5	5	5	7	7	7	7	7	7	7	7
2	23	5	2	3	1	110	上海	5	5	5	5	5	5	5	5	5	5	5	5	5	5	5	5	5	5	5	5	5	5	5	5	5	5	5	5	5	5	4	5	5	4.94118	7	7	7	7	7	7	7	7
2	24	3	1	3	6	4000	四川	5	5	5	5	4	4	5	1	5	5	4.4	5	5	5	5	5	4	4	4	5	5	5	5	5	5	5	5	5	5	5	5	5	4	4.76471	7	7	7	7	7	7	7	7
2	24	3	1	3	4	3000	上海	1	1	1	1	1	5	3	1	1	1	1.6	5	5	5	5	5	5	1	1	5	1	1	1	5	1	1	1	1	1	1	1	1	1	1.70588	1	1	4	4	1	5	1	2
1	24	4	2	2	2	2000	上海	1	1	1	1	1	1	1	1	5	1	1.4	3	3	3	3	3	1	1	1	1	1	1	3	3	1	3	2	2	2	2	1	1	1	1.58824	3	3	3	1	1	4	1	1
1	24	4	2	2	3	2000	四川	5	5	4	4	3	3	4	2	3	4	3.7	5	5	5	5	5	5	1	1	5	3	3	3	4	4	4	4	4	2	4	4	2	4	3.35294	6	2	6	4	6	3	6	4
2	24	4	2	3	3	2000	广东	4	4	4	4	4	4	4	2	4	4	3.8	4	4	5	5	4.5	3	3	4	3	3	3	3	3	3	4	3	3	3	3	1	2	2	2.88235	5	5	5	5	2	5	5	6
2	25	3	2	1	7	7000	四川	5	5	5	5	5	5	5	1	5	5	4.6	5	5	5	5	5	5	5	5	5	5	5	5	5	5	5	5	5	5	5	5	5	5	5	7	7	7	7	7	7	7	7
2	25	3	2	2	7	6000	四川	5	5	5	5	5	5	5	2	4	5	4.6	5	5	5	5	5	5	5	5	5	5	5	5	5	4	3	4	5	5	5	5	4	5	4.70588	7	7	7	7	7	7	7	7
1	25	2	2	3	5	4500	上海	3	3	4	2	3	2	5	5	3	2	3.2	5	5	5	5	5	3	2	2	2	3	2	2	4	2	3	3	3	3	3	1	2	2	2.47059	3	3	2	3	2	4	4	4
2	25	4	2	2	2	4000	安徽	5	5	5	5	5	5	5	5	5	5	5	5	5	5	5	5	5	5	5	5	5	5	5	5	5	5	5	5	5	5	3	5	5	4.88235	7	7	7	7	7	7	7	7
1	25	4	2	3	5	3500	四川	5	5	5	5	5	5	5	1	5	5	4.6	5	5	5	5	5	5	5	5	5	5	5	5	5	5	5	5	5	5	5	5	5	5	5	7	7	7	7	7	7	7	7
2	25	3	2	2	5	3500	安徽	5	5	5	5	5	5	5	1	5	5	4.6	5	5	5	5	5	5	5	5	5	5	5	5	5	5	5	5	5	5	5	5	5	5	5	7	7	7	7	7	7	7	7
2	25	4	2	2	5	3000	上海	5	5	5	5	5	5	5	5	5	5	5	5	5	5	5	5	5	5	5	5	5	5	5	5	5	5	5	5	5	5	5	5	5	5	4	4	4	4	4	4	4	4
1	25	3	2	2	5	2500	四川	5	5	5	5	5	5	5	1	5	5	4.6	5	5	5	5	5	5	5	5	5	5	5	5	5	5	5	5	5	5	5	5	5	5	5	5	5	5	5	5	5	5	5
1	25	4	1	3	3	2000	安徽	3	4	5	5	5	5	5	3	3	3	4.1	5	5	5	5	5	5	5	5	5	5	5	5	5	3	5	5	5	5	5	5	5	5	4.88235	7	7	7	7	7	7	7	7
2	25	4	1	2	3	1532	安徽	5	5	5	5	5	5	5	1	5	5	4.6	5	5	5	5	5	5	5	5	5	5	5	5	5	5	5	5	5	5	5	5	5	5	5	7	7	7	7	7	7	7	7
2	25	4	2	2	2	1200	安徽	4	4	4	2	3	3	3	4	4	4	3.5	5	5	5	5	5	4	3	3	2	2	3	4	4	4	3	2	2	2	2	2	2	3	2.76471	6	6	6	6	5	6	6	6
1	25	5	2	2	1	300	上海	5	5	5	5	5	5	5	1	5	5	4.6	5	5	5	5	5	5	5	5	5	5	5	5	5	5	5	5	5	5	5	5	5	5	5	4	4	4	4	4	4	4	4
1	26	2	2	3	7	5600	四川	5	5	5	5	5	5	5	1	5	5	4.6	5	5	5	5	5	5	5	5	5	5	5	5	5	5	5	5	5	5	5	5	5	5	5	4	4	4	5	4	5	4	4
2	26	4	1	2	5	4200	安徽	5	5	5	5	5	5	5	1	5	5	4.6	5	5	5	5	5	5	5	5	5	5	5	5	5	5	5	5	5	5	5	5	5	5	5	4	4	7	7	7	7	7	7
1	26	4	1	2	5	3120	四川	5	5	5	5	5	5	5	1	5	5	4.6	5	5	5	5	5	5	5	5	5	5	5	5	5	5	5	5	5	5	5	5	5	5	5	7	7	7	7	7	7	7	7
1	26	4	2	3	5	2500	四川	5	5	5	5	5	5	5	1	5	5	4.6	5	5	5	5	5	5	5	4	4	4	5	5	4	5	4	5	4	4	4	5	5	5	4.52941	5	5	6	6	7	7	7	7
2	26	4	2	2	3	2000	安徽	5	5	5	5	5	5	5	1	5	5	4.6	5	5	5	5	5	5	5	5	5	5	5	5	5	5	5	5	5	5	5	5	5	5	5	7	7	7	7	7	7	7	7
1	26	4	2	2	3	1600	上海	4	3	4	4	2	3	4	3	2	3	3.2	4	4	4	4	4	4	2	2	2	3	3	3	4	3	4	2	2	3	3	2	3	2	2.76471	6	6	6	5	4	6	6	7
2	26	3	1	3	2	1100	湖北	5	5	5	5	5	5	5	1	5	5	4.6	5	5	5	5	5	5	5	5	5	5	5	5	5	5	3	3	3	3	3	5	3	3	4.17647	2	2	2	2	2	2	2	2
2	27	2	1	3	7	5800	上海	3	1	5	1	3	3	3	2	4	2	2.7	5	5	5	5	5	4	3	3	2	1	1	2	5	3	3	1	1	2	2	1	1	1	2.11765	2	3	4	4	1	4	5	5
2	27	4	1	3	6	5000	安徽	5	5	5	5	5	5	5	1	5	5	4.6	5	5	5	5	5	5	5	5	5	5	5	5	5	5	5	5	5	5	5	5	5	5	5	7	7	7	7	7	7	7	7
2	27	4	2	2	6	4500	安徽	5	5	5	5	4	5	5	1	5	5	4.5	5	5	5	5	5	5	5	5	5	5	5	5	5	5	5	5	5	5	5	5	5	5	5	6	6	7	7	3	5	6	5
2	27	4	2	2	5	3500	安徽	5	5	5	5	5	5	5	1	5	5	4.6	5	5	5	5	5	5	5	5	5	5	5	5	5	5	5	5	5	5	5	5	5	5	5	7	6	6	7	7	7	7	7
2	27	4	1	2	5	3000	安徽	5	5	5	5	5	5	5	3	5	5	4.8	5	5	5	5	5	5	5	5	5	5	5	5	5	5	5	5	5	5	5	5	5	5	5	7	7	7	7	7	7	7	7
2	28	2	1	3	8	8000	福建	5	5	5	5	5	5	5	1	5	5	4.6	5	5	5	5	5	5	5	5	5	5	5	5	5	5	5	5	5	5	5	5	5	5	5	5	5	6	6	4	4	4	4
2	28	4	2	3	5	4000	江苏	1	1	1	1	1	1	1	1	3	1	1.2	5	5	5	5	5	5	2	5	3	1	2	3	2	2	2	1	2	1	1	3	1	1	2.17647	3	5	5	4	5	5	4	4
2	28	3	1	2	4	3500	安徽	5	5	5	2	1	5	5	5	5	5	4.3	5	5	5	5	5	5	5	5	5	5	4	5	5	5	5	2	2	3	2	1	2	4	3.82353	5	5	6	6	5	6	5	6
1	28	4	2	2	5	2300	四川	5	5	5	5	5	5	5	1	5	5	4.6	5	5	5	5	5	5	5	5	5	5	5	5	5	5	5	5	5	5	5	5	5	5	5	7	7	7	7	7	7	7	7
2	29	3	2	2	7	6550	上海	1	1	1	3	3	3	5	5	3	1	2.6	3	4	4	5	4	5	4	3	3	3	1	1	1	1	1	1	1	3	3	3	4	3	2.41176	5	5	5	5	5	5	5	5
2	29	4	2	3	5	5000	四川	5	5	5	5	5	5	5	1	5	5	4.6	5	5	4	4	4.5	4	5	4	4	5	4	5	4	5	5	4	5	5	5	5	5	5	4.64706	5	5	5	5	5	5	5	5
2	29	3	2	2	5	3600	上海	5	5	5	5	5	5	5	1	5	5	4.6	5	5	5	5	5	5	5	5	5	5	5	5	5	5	5	5	5	5	5	5	5	5	5	5	4	3	5	4	4	3	5
2	30	1	1	2	9	10000	四川	5	5	5	5	5	5	5	1	5	5	4.6	5	5	5	5	5	5	5	5	5	5	4	5	5	5	4	5	5	4	4	5	5	5	4.76471	7	7	7	7	7	7	7	7
2	30	2	1	3	5	3000	安徽	5	5	5	5	5	5	5	3	3	3	4.4	5	5	5	5	5	5	5	5	5	5	5	5	5	5	5	5	5	5	5	5	5	5	5	7	7	7	7	5	7	7	7
2	31	3	1	2	9	9000	安徽	5	5	5	5	5	5	5	5	5	5	5	5	5	5	5	5	5	5	5	5	5	5	5	5	5	5	5	5	5	5	5	5	5	5	6	6	6	6	6	6	6	6
2	31	2	2	2	7	8000	安徽	5	5	5	5	4	3	3	1	3	3	3.7	3	4	4	4	3.75	4	3	3	3	3	3	3	3	3	3	3	3	3	3	3	3	3	3.05882	6	6	6	6	5	5	6	5
2	31	3	3	3	9	8000	安徽	5	5	5	5	5	5	5	1	5	5	4.6	5	5	5	5	5	5	5	5	5	5	5	5	5	5	5	5	5	5	5	5	5	5	5	7	7	7	7	7	7	7	7
1	31	1	1	1	10	7000	安徽	5	5	5	5	5	5	5	1	5	5	4.6	5	5	5	5	5	5	5	5	5	5	5	5	5	5	5	5	5	5	5	5	5	5	5	4	4	4	4	4	4	4	4
2	31	2	1	2	7	4000	上海	4	4	4	4	4	4	5	1	3	4	3.7	4	5	5	5	4.75	5	5	5	3	2	3	2	4	3	4	2	2	2	2	1	1	1	2.76471	6	6	6	6	5	6	5	6
2	31	4	2	3	10	2500	上海	3	3	3	4	3	3	3	3	3	3	3.1	4	3	4	4	3.75	3	3	3	3	3	3	3	5	2	3	4	4	4	3	3	4	3	3.29412	5	5	4	4	4	5	4	4
2	33	2	1	2	9	7500	安徽	5	5	5	5	5	5	5	1	5	5	4.6	5	5	5	5	5	5	5	5	5	5	5	5	5	5	5	5	5	5	5	5	5	5	5	7	7	7	7	7	7	7	7
1	35	2	2	2	11	11000	四川	5	5	5	5	5	5	5	1	5	5	4.6	5	5	5	5	5	5	5	5	5	5	5	5	5	5	5	5	5	5	5	5	5	5	5	7	7	7	7	7	7	7	7
2	36	3	1	2	12	7000	安徽	4	5	4	4	4	5	2	2	3	3	3.6	5	5	5	5	5	5	4	3	3	4	5	5	5	5	5	5	5	5	5	5	5	1	4.41176	6	6	6	6	6	7	6	7
2	38	2	1	2	15	9600	安徽	5	5	5	5	5	5	5	1	5	5	4.6	5	5	5	5	5	5	5	5	5	5	5	5	5	5	5	5	5	5	5	5	5	5	5	7	7	7	7	7	7	7	7
2	43	3	1	2	24	22000	安徽	5	5	5	3	3	3	3	3	3	3	3.6	5	4	4	4	4.25	4	4	2	2	2	2	2	5	3	3	2	2	3	2	1	3	3	2.64706	4	4	4	4	4	4	4	4
2	46	3	3	3	29	26000	安徽	5	5	5	5	5	5	5	1	3	3	4.2	5	5	5	5	5	5	5	5	5	4	4	4	5	5	5	5	4	5	5	3	4	4	4.52941	7	7	7	7	4	4	7	7
1	23	4	2	3	3	1884	安徽	4	5	5	5	5	5	5	1	5	5	4.5	5	5	5	5	5	5	5	5	5	5	5	5	5	5	5	5	5	5	5	5	5	5	5	7	7	7	7	7	7	7	7
1	27	2	1	2	6	6000	四川	5	5	5	5	4	5	5	1	5	5	4.5	5	5	5	5	5	5	5	5	5	5	5	5	5	4	5	5	5	5	5	5	5	5	4.94118	7	7	7	7	7	7	7	7
2	27	3	2	2	5	4000	四川	2	2	3	3	3	2	1	1	2	3	2.2	5	5	5	5	5	4	3	2	4	2	3	2	5	3	3	2	2	3	2	2	5	5	3.05882	5	5	5	3	1	4	4	4
2	28	2	2	2	8	9000	上海	5	4	4	2	2	2	5	2	4	3	3.3	4	2	3	3	3	3	2	4	4	2	2	4	4	3	3	3	3	3	4	4	4	2	3.17647	6	6	6	6	3	6	6	6
1	28	2	2	3	6	4000	四川	4	4	4	4	3	4	4	2	4	4	3.7	4	4	4	4	4	4	4	4	4	4	4	4	4	4	4	4	3	4	4	4	4	4	3.94118	6	6	6	6	6	6	6	6
1	29	4	2	2	3	2000	安徽	4	3	4	5	3	5	5	5	4	4	4.2	5	5	5	5	5	5	5	5	5	5	5	5	5	4	5	5	5	5	5	2	5	5	4.76471	5	5	5	5	4	4	4	5
2	21	4	2	3	1	277	上海	2	1	1	1	1	1	2	3	3	3	1.8	3	3	3	3	3	3	3	3	3	3	3	3	3	3	3	3	3	3	3	3	3	3	3	4	4	4	4	4	4	4	4
2	24	5	2	2	1	330	上海	3	3	3	3	3	4	4	3	3	3	3.2	4	4	4	4	4	3	3	3	3	3	3	3	4	3	3	2	2	3	3	3	2	3	2.88235	4	4	4	4	4	4	4	4
2	27	2	2	2	6	5600	上海	3	3	3	2	2	3	3	3	3	3	2.8	5	5	5	5	5	5	3	3	3	3	3	3	5	4	4	3	3	3	3	2	2	2	3.17647	4	4	5	4	4	6	4	6
1	28	4	2	3	6	4000	安徽	3	3	3	3	3	3	2	2	3	3	2.8	3	3	3	3	3	3	3	3	3	3	3	3	3	3	3	3	3	3	3	3	3	3	3	3	3	3	3	3	3	3	3
2	31	2	1	2	10	9000	安徽	4	4	4	4	4	4	3	5	5	4	4.1	5	5	5	5	5	4	3	3	3	3	3	4	5	4	4	3	3	3	3	3	3	3	3.35294	6	4	4	4	4	6	4	6
2	31	2	1	2	9	8652	四川	3	3	3	3	3	3	4	4	3	2	3.1	4	4	5	5	4.5	4	4	4	4	3	3	3	3	3	3	4	4	3	4	3	3	4	3.47059	5	5	4	4	5	5	5	5
2	35	3	1	3	8	6000	安徽	3	3	3	3	3	3	3	1	3	3	2.8	4	4	4	4	4	4	4	4	4	4	4	4	4	4	4	4	4	4	4	4	4	4	4	6	6	6	6	6	6	6	6
[truncated: 2 more columns]

## Sheet: Processed_data
	model1		model2		model3
	B	t	B	t	B	t
total flight hours	0.0000344***	5.387	0.00001184**	2.474	0.00001181**	2.465
SL			0.303***	6.605	0.275**	2.228
MW			0.348***	6.753	0.321*	2.61
SL*MW					0.007	0.242
F	29.018***		229.069***		0.059
R2	0.055		0.506		0.506
R2 change	0.055		0.452		0
系数a
模型		未标准化系数		标准化系数	t	显著性	B 的 95.0% 置信区间		共线性统计
		B	标准错误	Beta			下限	上限	容差	VIF
1	(常量)	4.26	0.047		91.018	0	4.168	4.351
	total flight hours	3.44e-05	0	0.234	5.387	0	0	0	1	1
2	(常量)	1.799	0.121		14.857	0	1.561	2.037
	total flight hours	1.184e-05	0	0.08	2.474	0.014	0	0	0.933	1.071
	SL	0.303	0.046	0.355	6.605	0	0.213	0.393	0.341	2.929
	SW	0.348	0.052	0.369	6.753	0	0.247	0.449	0.329	3.036
3	(常量)	1.897	0.422		4.499	0	1.069	2.726
	total flight hours	1.181e-05	0	0.08	2.465	0.014	0	0	0.933	1.072
	SL	0.275	0.124	0.322	2.228	0.026	0.033	0.518	0.047	21.192
	SW	0.321	0.123	0.341	2.61	0.009	0.079	0.563	0.058	17.257
	SL*SW	0.007	0.03	0.059	0.242	0.809	-0.052	0.067	0.017	59.697
a 因变量：SP
模型摘要d
模型	R	R 方	调整后 R 方	标准估算的错误	更改统计					德宾-沃森
					R 方变化量	F 变化量	自由度 1	自由度 2	显著性 F 变化量
1	.234a	0.055	0.053	0.72314	0.055	29.018	1	503	0
2	.711b	0.506	0.503	0.52368	0.452	229.069	2	501	0
3	.711c	0.506	0.502	0.52417	0	0.059	1	500	0.809	1.994
a 预测变量：(常量), total flight hours
b 预测变量：(常量), total flight hours, SL, SW
c 预测变量：(常量), total flight hours, SL, SW, SL*SW
d 因变量：SP
	Pearson's Correlations analysis (N=313)
			WE	SL	SP	MW
	WE	Pearson's r	1
		p
	SL	Pearson's r	.703**	1
		p	<.001
	SP	Pearson's r	.538**	.610**	1
		p	<.001	<.001
	MW	Pearson's r	.683**	.818**	.620**	1
		p	<.001	<.001	<.001
